# Supplementary material for: N6-methyladenosine-related lncRNAs identified as potential biomarkers for predicting the overall survival of Asian gastric cancer patients
Source: BMC Cancer. 2022 Jul 1;22:721. doi: 10.1186/s12885-022-09801-z (PMC9248105; doi:10.1186/s12885-022-09801-z)
Supplement: Supplementary file 2 — Additional file 2: Supplementary Table S1. [file 12885_2022_9801_MOESM2_ESM.xlsx]

## Sheet: clinical
Id	futime	fustat	Age	Gender	Grade	Stage	T	M	N
TCGA-BR-8686	635	1	69	MALE	G3	Stage IIIB	T4b	M0	N1
TCGA-MX-A5UG	113	1	78	MALE	G3	Stage IIIA	T3	M0	N1
TCGA-CD-5798	408	0	82	MALE	G2	Stage II	T3	M0	N0
TCGA-CD-8529	374	0	65	MALE	G2	Stage IV	T4	M1	N0
TCGA-HU-A4GH	358	0	75	MALE	G2	Stage IA	T1b	M0	N0
TCGA-CD-8524	388	0	61	FEMALE	G3	Stage II	T3	M0	N0
TCGA-HU-A4H3	882	0	56	FEMALE	G3	Stage IIIC	T4a	M0	N3b
TCGA-CD-8533	468	0	48	MALE	G3	Stage II	T3	M0	N0
TCGA-CD-A4MI	358	1	62	MALE	G1	Stage IIIA	T3	M0	N1
TCGA-CD-5803	341	1	78	FEMALE	G3	Stage II	T3	M0	N0
TCGA-CD-A486	192	1	68	MALE	G2	Stage IIA	T3	M0	N0
TCGA-HU-8610	23	0	75	MALE	G2	Stage IA	T1b	M0	N0
TCGA-HU-A4GU	200	0	73	MALE	G3	Stage IIB	T3	M0	N1
TCGA-HU-8249	881	0	76	MALE	G2	Stage IIIA	T3	M0	N2
TCGA-HU-A4GF	785	0	69	MALE	G2	Stage IIA	T3	M0	N0
TCGA-HU-A4H4	725	0	53	FEMALE	G3	Stage IIB	T2	M0	N2
TCGA-CD-8536	378	0	74	MALE	G3	Stage II	T3	M0	N0
TCGA-HU-A4HD	1016	0	73	MALE	G2	Stage IIIA	T3	M0	N2
TCGA-BR-8680	972	0	45	MALE	G2	Stage IV	T4b	M1	N2
TCGA-BR-A4J4	16	0	39	MALE	G3	Stage IIIB	T4a	M0	N2
TCGA-BR-A4J7	989	0	49	MALE	G3	Stage IIB	T4a	M0	NX
TCGA-BR-A4J1	22	1	63	MALE	G3	Stage IIIA	T4a	M0	N1
TCGA-HU-8602	679	0	58	FEMALE	G3	Stage IIB	T4a	M0	N0
TCGA-HU-A4GY	8	0	76	FEMALE	G3	Stage IIIA	T4	M0	N1
TCGA-HU-A4GQ	3	1	71	MALE	G2	Stage IIIC	T4b	M0	N2
TCGA-CD-5799	396	0	45	MALE	G3	Stage II	T2	M0	N1
TCGA-HU-A4GJ	650	0	60	FEMALE	G3	Stage IIIC	T4	M0	N3a
TCGA-HU-8245	552	0	72	MALE	G3	Stage IIA	T3	M0	N0
TCGA-CD-5801	401	1	69	MALE	G3	Stage IIIA	T3	M0	N1
TCGA-BR-A4IZ	273	1	45	FEMALE	G3	Stage IIIB	T4a	M0	N2
TCGA-HU-A4GC	99	0	74	MALE	G3	Stage IIIB	T4a	M0	N2
TCGA-CD-8535	390	0	59	MALE	G3	Stage IIIA	T3	M0	N1
TCGA-HU-A4G3	170	0	54	MALE	G2	Stage IIB	T2	M0	N2
TCGA-CD-5802	406	0	58	MALE	G2	Stage II	T3	M0	N0
TCGA-HU-A4GP	273	0	62	FEMALE	G2	Stage IIA	T2	M0	N1
TCGA-BR-A4J2	431	0	70	MALE	G3	Stage IIB	T4a	M0	N0
TCGA-BR-A4J5	862	0	56	MALE	G3	Stage IIIA	T4a	M0	N1
TCGA-CD-8528	375	0	43	FEMALE	G3	Stage IIIA	T4	M0	N0
TCGA-BR-A4IY	392	0	58	MALE	G3	Stage IIB	T4a	M0	N0
TCGA-CD-8530	377	0	51	MALE	G3	Stage II	T3	M0	N0
TCGA-HU-8244	742	0	77	FEMALE	G1	Stage IA	T1a	M0	N0
TCGA-KB-A93H	1145	0	79	FEMALE	G1	Stage IIB	T3	M0	N1
TCGA-BR-A452	229	1	57	MALE	G3	Stage IIIA	T4a	M0	N1
TCGA-CD-5800	400	0	51	FEMALE	G1	Stage II	T3	M0	N0
TCGA-CD-8531	383	0	66	FEMALE	G3	Stage IIIA	T3	M0	N1
TCGA-CD-8534	367	0	41	MALE	G3	Stage II	T3	M0	N0
TCGA-HU-A4GT	198	0	71	FEMALE	G3	Stage IIA	T3	M0	N0
TCGA-FP-7916	428	1	77	MALE	G3	Stage IIIC	T4a	MX	N3a
TCGA-CD-A4MG	200	1	76	MALE	G3	Stage IIA	T3	M0	N0
TCGA-CD-8527	218	1	72	FEMALE	G2	Stage II	T2	M0	N1
TCGA-HU-A4GD	692	0	56	MALE	G3	Stage IIB	T3	M0	N1
TCGA-RD-A8N9	1083	0	63	FEMALE	G3	Stage II	T2	M0	N1
TCGA-CD-A4MH	371	0	86	FEMALE	G2	Stage IIA	T3	M0	N0
TCGA-BR-8683	300	1	75	MALE	G3	Stage IIIB	T4a	M0	N2
TCGA-HU-A4H0	64	0	72	MALE	G3	Stage IIIC	T4a	M0	N3b
TCGA-HU-A4G9	736	0	67	FEMALE	G2	Stage IA	T1a	M0	N0
TCGA-CD-5804	0	0	90	MALE	G2	unknow	T3	M0	N1
TCGA-CD-A48C	353	1	79	FEMALE	G3	Stage IIB	T3	M0	N1
TCGA-FP-8210	153	1	48	MALE	G3	Stage IIIA	T3	M0	N1
TCGA-HU-A4GN	912	0	61	MALE	G2	Stage IIA	T2	M0	N1
TCGA-CD-A489	344	1	58	MALE	G3	Stage IIA	T3	M0	N0
TCGA-HU-A4H2	394	0	58	FEMALE	G2	Stage IIIB	T3	M0	N3b
TCGA-HU-A4G6	738	0	74	MALE	G3	Stage IA	T1b	M0	N0
TCGA-IN-A6RO		1	70	MALE	G2	Stage IA	T1b	M0	N0
TCGA-CD-A48A	378	0	57	MALE	G2	Stage IIA	T3	M0	N0
TCGA-CD-8526	381	0	73	FEMALE	G3	Stage IIIA	T3	M0	N1
TCGA-CD-5813	377	1	60	MALE	G3	Stage II	T3	M0	N0
TCGA-HU-A4G2	739	0	45	MALE	G3	Stage IIB	T3	M0	N1
TCGA-VQ-A91U	52	1	78	MALE	G2	Stage IIIA	T3	M0	N1
TCGA-HU-A4H6	644	0	72	FEMALE	G2	Stage IIIA	T3	M0	N2
TCGA-HU-A4H5	724	0	71	MALE	GX	Stage IB	T2	M0	N0
TCGA-CD-A4MJ	384	0	60	MALE	G2	Stage IB	T2	M0	N0
TCGA-F1-A72C	346	0	68	MALE	G2	Stage IIA	T3	M0	N0
TCGA-BR-A4IU	838	0	34	FEMALE	G3	Stage IIIA	T4a	M0	N1
TCGA-VQ-A8E2	1319	0	57	MALE	G2	Stage IIIB	T3	M0	N2
TCGA-CD-8532	354	1	52	MALE	G2	Stage II	T3	M0	N0
TCGA-HU-8243	180	1	66	MALE	G2	Stage IIIC	T4a	M0	N3b
TCGA-BR-A4IV	869	1	47	MALE	G3	Stage IIIB	T4a	M0	N2
TCGA-BR-A453	185	1	51	MALE	G3	Stage IV	T4a	M1	N3a
TCGA-HU-8238	46	0	56	MALE	G2	unknow	T3	M0	unknow
TCGA-HU-8604	694	0	82	FEMALE	G2	Stage IIA	T3	M0	N0
TCGA-HU-A4GX	616	0	70	FEMALE	G3	Stage IIIC	T4b	M0	N2
TCGA-BR-8682	991	0	52	MALE	G3	Stage IIB	T4a	M0	N0
TCGA-HU-A4HB	477	1	68	MALE	G3	Stage IIB	T2	M0	N2
TCGA-CD-A487	374	0	51	MALE	G3	Stage IIB	T3	M0	N1
TCGA-CD-8525	383	0	82	FEMALE	G3	Stage IIIA	T3	M0	N1
TCGA-HU-8608	641	0	70	MALE	G3	Stage IIIB	T4a	M0	N2
TCGA-HU-A4G8	690	0	71	FEMALE	G3	Stage IIB	T3	M0	N1

## Sheet: m6aGeneExp
ID	TCGA-HU-A4GN-11A-12R-A251-31	TCGA-HU-A4GH-11A-11R-A36D-31	TCGA-HU-A4GY-11A-11R-A36D-31	TCGA-HU-8238-11A-01R-2343-13	TCGA-HU-A4GP-11A-21R-A251-31	TCGA-HU-A4GC-11A-11R-A251-31	TCGA-HU-A4HB-11A-11R-A251-31	TCGA-CD-A4MH-01A-11R-A251-31	TCGA-HU-A4G3-01A-11R-A24K-31	TCGA-CD-5804-01A-12R-2055-13	TCGA-CD-A489-01A-11R-A24K-31	TCGA-HU-8244-01A-11R-2343-13	TCGA-MX-A5UG-01A-21R-A31P-31	TCGA-HU-8610-01A-22R-2402-13	TCGA-HU-8249-01A-11R-A36D-31	TCGA-HU-A4H4-01A-21R-A251-31	TCGA-CD-8535-01A-11R-2343-13	TCGA-HU-A4GQ-01A-11R-A36D-31	TCGA-HU-A4G9-01A-11R-A24K-31	TCGA-CD-A4MG-01A-11R-A251-31	TCGA-HU-8602-01A-11R-2402-13	TCGA-HU-A4GY-01A-21R-A24K-31	TCGA-BR-8682-01A-11R-2402-13	TCGA-HU-A4GP-01A-11R-A251-31	TCGA-KB-A93H-01A-11R-A39E-31	TCGA-HU-A4GF-01A-11R-A24K-31	TCGA-HU-A4GT-01A-21R-A251-31	TCGA-HU-A4G8-01A-11R-A251-31	TCGA-CD-8525-01A-11R-2343-13	TCGA-BR-A4IV-01A-31R-A251-31	TCGA-CD-8533-01A-11R-2343-13	TCGA-CD-8530-01A-11R-2343-13	TCGA-HU-A4HB-01A-12R-A251-31	TCGA-CD-8526-01A-11R-2343-13	TCGA-HU-A4H6-01A-11R-A251-31	TCGA-HU-8238-01A-11R-2343-13	TCGA-BR-8686-01A-11R-2402-13	TCGA-BR-8680-01A-11R-2402-13	TCGA-BR-A4J5-01A-21R-A251-31	TCGA-CD-5813-01A-11R-1602-13	TCGA-CD-5798-01A-11R-1602-13	TCGA-VQ-A91U-01A-11R-A414-31	TCGA-FP-7916-01A-11R-2203-13	TCGA-BR-8683-01A-11R-2402-13	TCGA-BR-A4J4-01A-12R-A251-31	TCGA-CD-8524-01A-11R-2343-13	TCGA-CD-A48C-01A-11R-A24K-31	TCGA-HU-A4GX-01A-12R-A251-31	TCGA-CD-8532-01A-11R-2343-13
METTL3	2.36645	3.66967	3.83974	1.28179	4.27637	3.31413	3.38756	4.42755	2.69682	2.23658	3.7952	3.29869	3.69468	3.74618	7.14444	3.78241	4.54291	3.6184	3.53044	4.41931	4.04002	5.57694	4.6122	2.40233	5.55817	13.8986	4.16821	7.81525	4.15948	3.69309	4.3743	4.17899	4.31982	4.78113	2.21552	2.02422	4.29827	4.68943	3.36347	2.2177	2.11811	5.44567	2.58861	3.62627	2.37738	2.25966	2.72821	4.67839	3.56609
METTL14	2.51278	3.12198	3.72617	2.18078	4.15192	3.83556	4.05631	2.36644	2.21235	1.58431	2.99713	2.29761	3.03613	3.91096	3.34388	3.0405	3.38058	2.73614	3.14584	2.11334	3.42852	3.21013	3.67822	1.3931	1.65183	2.63105	3.12265	3.89739	1.34291	3.43036	2.32179	2.49057	3.16174	3.14345	2.00968	1.69254	3.36339	4.65463	3.02838	1.35558	2.16666	2.24736	3.57066	3.07581	7.50361	2.84278	2.17729	4.2285	2.20965
METTL16	5.0845	5.14828	6.11504	1.99374	5.55888	5.34459	5.29019	3.16123	2.9078	2.33773	3.64289	2.85498	4.53025	3.04009	3.29147	3.91001	4.80492	3.81676	3.22878	3.09659	5.53896	4.27457	3.40967	2.16083	3.99619	4.26212	3.20768	4.74144	3.42808	5.3445	5.44126	4.29071	3.40176	4.36528	3.27342	2.06848	5.74076	6.80031	3.91379	3.02081	2.67721	3.57175	4.14885	4.19977	4.11866	3.38526	3.19004	4.33594	5.45773
WTAP	8.52874	8.4925	8.84904	6.64628	7.24558	8.40856	8.7622	12.5861	8.17929	5.24894	10.7657	8.69804	10.5026	13.2155	14.781	10.5265	8.97939	10.7427	8.39443	9.62926	13.428	12.0687	8.89686	10.7484	9.59499	9.71882	14.7064	13.1235	10.4896	9.20827	10.5037	9.03603	12.7988	15.3852	12.3134	10.5377	14.6605	7.19223	10.7637	9.04693	8.83704	10.5029	13.5696	12.8498	10.0984	11.2112	8.67724	11.8434	7.49233
VIRMA	3.65027	4.65683	5.43038	2.54126	4.89879	4.6292	4.43691	3.12245	4.06785	3.48147	4.80777	5.92015	7.13773	8.48977	3.74991	5.3966	9.62303	6.34694	10.1815	4.03394	11.1159	7.36724	7.04372	6.90904	4.40726	7.49746	6.28651	6.55812	5.81036	5.64589	7.28566	6.66133	6.06903	10.4931	5.04221	4.2415	4.76952	4.82815	4.94036	5.82324	2.82567	11.2831	6.07155	7.20427	5.2221	4.51818	5.22783	3.39854	4.8362
ZC3H13	20.133	21.9307	18.8806	5.39109	24.5285	27.3387	22.2746	22.6164	10.5538	7.93889	20.9326	9.77856	18.7768	11.0925	32.0633	15.8243	18.7506	12.6339	5.95448	14.2279	9.75877	19.2439	20.3075	9.42376	43.3091	17.7015	11.8539	17.4212	23.7654	20.3554	35.8164	15.4647	14.1008	15.1035	23.2132	11.6729	15.5849	20.7722	24.5618	6.99529	9.09784	28.1647	10.5973	11.4698	15.1001	17.7167	13.5434	12.6619	12.4762
RBM15	2.14172	2.12355	2.06202	1.90396	2.2066	1.34158	2.25411	2.82773	3.99641	1.30455	2.10897	4.56093	6.3715	4.27061	4.98318	5.26845	5.53242	2.55816	6.41494	2.76193	7.2219	4.45859	4.69094	5.602	3.88508	6.50655	3.57397	9.69542	3.57716	2.44752	8.25896	3.59539	5.83284	5.33246	3.1639	2.38954	6.74635	7.44155	2.3752	2.39024	1.53829	5.83888	6.09772	6.85554	4.93448	3.8103	3.28552	5.72254	4.15208
RBM15B	9.57179	11.9818	11.2417	7.85827	12.7457	10.1858	9.46528	12.3138	12.2428	9.98827	11.5213	13.066	16.0439	15.4211	10.0766	10.3735	19.989	11.6342	20.4216	11.838	9.7179	10.1015	13.4541	16.0039	13.0381	17.9416	12.8441	11.8447	10.7075	11.271	18.4419	12.3029	10.4602	17.919	10.2585	12.8379	12.2633	19.3876	11.7928	13.3703	11.6631	15.8332	13.6421	13.6719	5.54635	11.4171	9.93145	8.30059	10.0932
YTHDC1	11.1656	9.31318	8.83933	5.51021	10.405	10.3396	9.32929	10.5574	8.69601	6.62717	8.68313	8.2757	10.0602	11.3446	11.1093	11.0312	9.03991	8.72498	8.04154	9.73225	10.1781	11.2436	9.91731	9.17563	12.1657	10.4183	9.57624	12.4973	8.66505	9.17289	11.7797	9.00938	10.8779	11.5366	11.21	6.60367	14.9397	15.4516	9.99599	6.96452	5.64124	11.4205	10.7201	9.96266	12.1426	11.5405	7.90442	11.2137	8.11507
YTHDC2	2.05896	2.8241	2.53274	1.9504	2.62561	2.24745	2.97051	2.33291	2.71799	1.22202	2.7863	3.60564	5.04706	1.99163	3.69248	3.7756	1.43834	3.24283	5.82297	2.8053	4.84018	5.67258	3.37966	2.63657	1.88147	2.2631	3.47203	6.07435	1.41238	2.62233	1.56765	3.12138	4.80328	2.45833	2.48354	1.95735	4.48392	2.67165	2.70222	1.32243	1.32836	3.04153	3.88728	3.49369	2.96101	1.40313	2.188	5.09085	3.88794
YTHDF1	14.5776	14.7225	14.4701	13.085	16.1028	15.7623	15.6448	22.999	20.2551	25.5093	19.3512	22.2162	18.2702	34.4504	37.2884	28.2758	54.1015	20.8416	18.0112	18.4301	25.9184	17.1582	27.1233	25.8191	27.8872	33.1643	21.7808	25.903	27.8114	12.9854	38.9531	21.6902	18.4431	38.75	25.707	27.9433	30.3571	31.7686	16.139	24.3514	11.1943	25.9047	33.9242	46.8641	43.537	32.4454	35.0927	29.2106	30.1305
YTHDF2	13.1717	11.7777	11.3418	17.597	12.1401	11.9909	10.1778	15.4141	15.1743	18.1416	14.9012	17.6583	17.8378	23.952	18.9729	15.6532	21.7895	16.4084	24.66	18.6342	24.4697	19.8845	19.2521	24.3766	21.8706	26.2899	27.6312	25.0362	23.8793	14.6309	22.734	21.5918	21.3158	31.2777	24.2561	12.8333	22.7106	39.7809	19.3963	13.9995	15.0524	26.9848	27.7814	20.6913	24.2199	29.7265	13.3418	20.6031	14.9889
YTHDF3	13.095	16.2177	17.4103	12.6403	17.1343	14.4646	14.859	9.88634	14.4666	7.80591	14.7655	16.2163	22.2283	18.0298	15.1979	14.5668	24.0456	14.3338	26.5262	10.9167	30.4766	18.1046	22.7245	23.7835	11.3166	19.168	14.0771	21.9429	12.0497	16.2058	25.767	17.2221	19.4703	20.4347	11.3544	10.6457	17.1514	13.669	16.559	13.831	10.5691	22.7021	17.1357	22.1159	17.9537	10.3569	15.0422	15.1299	12.2916
HNRNPC	23.8993	20.6663	22.4856	18.6214	21.4516	22.865	25.4398	34.3025	27.418	25.2358	33.1001	34.9258	29.0487	32.2601	55.7017	43.1925	40.5036	40.604	37.0778	38.9703	56.9239	34.7947	22.8503	38.2615	40.4346	59.9669	60.8701	51.8329	50.7582	24.9564	42.8145	32.5263	41.7284	51.6564	37.8301	30.9441	35.6407	64.6262	31.7541	33.3111	32.7699	48.5537	36.9608	26.3007	46.0296	39.1689	39.1959	45.6833	34.7701
FMR1	4.40106	4.62894	4.82452	3.98315	5.54558	4.94548	5.74574	9.9317	2.86216	3.13161	6.22862	3.19873	5.05572	5.53971	4.22725	6.76937	7.97327	5.40007	3.62242	3.90028	8.46257	8.13255	5.72509	3.45962	6.86071	7.32191	4.93615	7.27148	4.01674	4.49807	9.6515	3.85869	5.42154	4.21469	5.83298	3.93159	7.05861	21.1467	3.22105	2.81656	2.80974	7.79532	7.06894	8.78225	4.16578	5.30003	3.87289	5.18831	4.57786
LRPPRC	10.1997	13.1533	14.0962	11.0691	13.8387	12.1818	13.0651	13.9079	16.5439	10.0053	12.1059	29.644	19.9572	30.162	24.6706	18.6863	17.7049	21.0563	39.1151	18.8558	19.9413	15.831	21.6618	35.7975	30.4736	34.4302	27.5025	40.6501	15.5686	10.326	30.6202	16.5413	19.7136	24.5834	20.1346	18.2126	16.4432	29.0835	10.9882	10.1323	7.55684	41.6802	11.4931	28.6508	18.6448	16.233	14.0944	22.2637	20.643
HNRNPA2B1	44.6529	45.4676	47.2964	44.0271	52.9038	57.0482	52.4402	146.427	75.0411	66.4184	72.9581	74.7009	57.4495	62.6732	160.332	124.842	106.278	139.619	76.5968	107.97	138.786	84.815	63.3308	84.6718	139.115	121.747	131.249	129.615	82.7132	53.5314	144.516	74.5121	94.445	110.792	90.6701	60.6532	86.2296	152.683	73.862	44.4966	41.7191	107.72	87.2137	82.5749	88.5091	86.6686	112.529	111.332	74.6214
IGF2BP1	0	0.0726877	0.167924	0.00478492	0.00630591	0.00317692	0.0200878	3.6435	0.00687544	0.584254	1.17837	0.0686511	0.0866264	0.0157657	1.61908	0.00682365	0.29577	0.018124	0.0017438	0.0489854	0.0163467	0.0677172	0.00609878	0.0408346	0.153216	4.43851	0.0105826	0.0472221	5.63976	0.0118887	1.54711	0.526652	1.05963	15.6775	0.00584529	0.79499	0.00618733	0.197929	0.0259088	0.0477439	0.00914905	0.0175742	0.012786	0.104687	0.0312826	0.176143	2.0117	0.14473	0.892146
IGF2BP2	1.77677	1.51642	1.10496	10.6349	1.16458	0.855627	0.911545	26.6966	9.98879	4.93583	12.795	13.0667	8.30002	3.03294	22.663	18.1744	13.7871	12.051	13.8648	10.3984	61.6599	6.77991	8.90503	12.9146	28.3677	18.0012	8.24224	4.84238	17.2344	3.15619	13.1833	15.0358	13.6088	14.9582	19.2851	13.125	18.9852	8.83452	9.07656	3.74535	8.27227	17.0564	12.1848	22.0539	46.064	14.7823	24.6788	14.8529	9.72661
IGF2BP3	0.0137714	0.08471	0.093946	0.0153634	0.0836873	0.0476019	0.0493217	4.19693	0.0500379	0.238603	1.64818	0.0667951	0.176412	0.0738211	1.9646	1.94384	5.6541	0.712415	0.0671877	0.0917477	2.13296	0.175551	0.0674487	3.34333	1.96334	4.19909	1.28471	2.62369	1.41854	0.0624632	19.4637	3.24806	1.44678	3.75569	1.62656	1.49247	0.556253	0.761833	0.0510802	0.652925	0.387758	0.0721013	1.45054	3.1357	5.43259	0.963856	3.6069	0.797659	0.198338
RBMX	22.3422	21.0098	19.1344	15.7241	23.0758	22.2894	18.6266	34.1004	21.5185	20.9798	24.2413	29.2881	28.6041	19.175	43.1202	39.3983	34.4937	32.086	29.6244	30.5384	36.7677	29.1255	22.7051	26.3067	44.7645	30.757	36.0663	35.8365	34.1647	18.165	40.2435	21.2307	27.4814	35.6577	26.5047	18.5983	26.8962	49.6587	23.7697	21.4336	18.7448	37.4263	29.5575	26.9964	23.2283	32.2638	56.9788	29.4556	24.3126
FTO	4.76688	6.72596	7.35147	1.16476	7.19011	5.82387	6.76283	1.80078	2.30666	2.85514	5.43673	2.94605	5.51633	2.08817	2.81332	2.18132	5.26349	3.42444	2.39207	2.51634	4.73596	3.79237	4.10588	1.30975	1.95226	3.25877	1.80864	3.62193	2.43622	5.57978	6.31245	4.16999	2.52847	3.1461	1.87275	2.28757	5.09206	3.10195	4.33079	3.49797	2.89651	2.68211	6.08519	4.10629	4.77244	2.69001	2.77922	1.81382	6.09259
ALKBH5	26.177	29.2889	31.3204	19.912	33.5172	30.8028	30.04	17.6045	20.9128	25.4695	18.7763	19.3894	21.4242	21.6258	14.0343	22.7486	25.9261	18.2076	23.0347	18.7479	33.4368	19.0315	18.9011	31.918	16.4242	29.5287	20.3802	29.5128	12.2114	30.4574	30.0826	25.6782	22.6566	29.9147	19.8875	13.9616	30.7773	35.6481	20.606	17.4429	18.7473	20.9514	26.26	24.9947	33.9637	17.2259	15.6094	20.4127	31.7736
[truncated: 31 more columns]

## Sheet: m6aLncExp
ID	TCGA-HU-A4GN-11A-12R-A251-31	TCGA-HU-A4GH-11A-11R-A36D-31	TCGA-HU-A4GY-11A-11R-A36D-31	TCGA-HU-8238-11A-01R-2343-13	TCGA-HU-A4GP-11A-21R-A251-31	TCGA-HU-A4GC-11A-11R-A251-31	TCGA-HU-A4HB-11A-11R-A251-31	TCGA-CD-A4MH-01A-11R-A251-31	TCGA-HU-A4G3-01A-11R-A24K-31	TCGA-CD-5804-01A-12R-2055-13	TCGA-CD-A489-01A-11R-A24K-31	TCGA-HU-8244-01A-11R-2343-13	TCGA-MX-A5UG-01A-21R-A31P-31	TCGA-HU-8610-01A-22R-2402-13	TCGA-HU-8249-01A-11R-A36D-31	TCGA-HU-A4H4-01A-21R-A251-31	TCGA-CD-8535-01A-11R-2343-13	TCGA-HU-A4GQ-01A-11R-A36D-31	TCGA-HU-A4G9-01A-11R-A24K-31	TCGA-CD-A4MG-01A-11R-A251-31	TCGA-HU-8602-01A-11R-2402-13	TCGA-HU-A4GY-01A-21R-A24K-31	TCGA-BR-8682-01A-11R-2402-13	TCGA-HU-A4GP-01A-11R-A251-31	TCGA-KB-A93H-01A-11R-A39E-31	TCGA-HU-A4GF-01A-11R-A24K-31	TCGA-HU-A4GT-01A-21R-A251-31	TCGA-HU-A4G8-01A-11R-A251-31	TCGA-CD-8525-01A-11R-2343-13	TCGA-BR-A4IV-01A-31R-A251-31	TCGA-CD-8533-01A-11R-2343-13	TCGA-CD-8530-01A-11R-2343-13	TCGA-HU-A4HB-01A-12R-A251-31	TCGA-CD-8526-01A-11R-2343-13	TCGA-HU-A4H6-01A-11R-A251-31	TCGA-HU-8238-01A-11R-2343-13	TCGA-BR-8686-01A-11R-2402-13	TCGA-BR-8680-01A-11R-2402-13	TCGA-BR-A4J5-01A-21R-A251-31	TCGA-CD-5813-01A-11R-1602-13	TCGA-CD-5798-01A-11R-1602-13	TCGA-VQ-A91U-01A-11R-A414-31	TCGA-FP-7916-01A-11R-2203-13	TCGA-BR-8683-01A-11R-2402-13	TCGA-BR-A4J4-01A-12R-A251-31	TCGA-CD-8524-01A-11R-2343-13	TCGA-CD-A48C-01A-11R-A24K-31	TCGA-HU-A4GX-01A-12R-A251-31	TCGA-CD-8532-01A-11R-2343-13
LINC01798	0.859028	0.933907	1.06001	0.0452042	1.51554	0.846367	1.04487	0.0653332	0.0155889	0.0653634	0.387507	0.0589601	0.265973	0.100536	0.0450429	0.0193393	0	0.14009	0.118613	0.0694163	0.108101	0.281485	0.265036	0.0308618	0.0234723	0.0164491	0.0342775	0.0116378	0.107327	0.520732	0.0369244	0.261208	0.12211	0.0341329	0.0911158	0.0861853	0.0876795	0.0102929	0.772946	0.0902094	0.0414878	0.0166027	0.226485	0.110768	0.123353	0.0825773	0.128928	0	0.0836632
AC004233.2	0.749167	0.115946	0.0136974	7.24714	0.0814759	0.0228042	0.0678551	5.45131	0.769899	6.22177	2.77644	1.71728	0.967264	0.38194	2.88053	0.351029	0.0653251	1.90413	0.638376	0.977948	0.273789	0.30245	2.61206	3.43921	3.46287	3.37452	3.37492	0.117901	1.45621	0.0775799	8.90763	0.98053	2.17455	0.832066	1.16434	1.77744	0.333099	1.57717	0.92988	0.0761578	0.394036	0.98817	1.00957	2.80543	1.20085	0.589405	0.807272	2.35934	0.258982
LINC01605	0.10268	0.0580037	0.0571026	0	0.0226441	0.0950675	0.25459	0.160958	0.0493785	0.230046	0.0646024	0.261462	0.122412	0.353834	0.630149	0.122516	3.32244	0.157775	0	0.238203	0.0407638	0.189131	0.170336	0.0488781	1.31351	1.17233	0.687645	0.0245756	0.323773	0.517471	0.311892	0.0787988	0.136988	0.198215	0.113696	0.0909986	0.314759	0.445578	0.408057	0.841351	0.0657072	0.403189	0.0478268	0.325801	0.162802	0.0554839	0.143691	0.0485717	0.363158
AC010186.3	0.270018	0.486934	0.492075	0.272267	0.403091	0.311539	0.493542	0.265128	0.199771	0.460697	0.757954	0.181338	1.76103	1.06648	1.73167	0.545234	0.677592	0.347083	0.209004	0.672737	0.791611	2.78194	0.590683	0.138423	0.511356	0.263494	0.192179	0.648754	0.471563	0.569182	0.851734	0.591769	1.79957	1.08806	0.488289	0.433897	1.16856	0.679303	0.960814	0.597283	0.279125	0.468081	1.18999	0.694537	1.08678	0.476202	2.37276	0.555133	0.732631
SLC12A5-AS1	0.0174107	0.0655687	0.03873	0.00647443	0.0307169	0.0193439	0.00959315	0.062383	0.0167456	0.296456	0.0438168	0.152004	0.0781422	0.735967	0.338695	0.180044	0.295535	0	0.0566285	0.130492	0.497667	0.335967	0.148539	0.0552528	0.0588325	0.106018	0.0675049	0.150016	0.31842	0.0350977	0.343755	0.0467649	0.327927	0.391098	0.136434	0.158709	0.012558	0.0810819	0.204807	0.150737	0.0222831	0.142677	0.116779	0.124653	0.088337	0.0698883	0.0923296	0.0494158	0.219684
AC090912.3	0.0977351	0	0	0.0817746	0.064661	0	0	0.26264	0.305504	0.0656904	1.13759	0.177765	0.370113	0.437834	0.0339512	0.116617	0.31106	0.0563164	0.0596034	0.130807	0.46561	0.154305	0.104229	0.465243	0.46	0.148783	0.723429	0.210529	0	0.240119	0.30615	0.0562532	0.161072	0.0514554	0.324663	0.742428	0.475838	0.0620664	0.466088	0	0.125086	0	1.3384	0.143129	2.53364	0.339506	0.151169	0	0.420409
AC139256.3	0.800308	0.778472	0.628336	0.0334211	0.543637	0.537308	0.75341	0.44853	0.242857	0.356688	0.463136	0.137001	0.252107	0.312656	0.416273	0.139578	0.0998876	0.177555	0.219238	0.412409	0.37515	0.256761	0.444235	0.46042	0.291298	0.247572	0.158391	0.276566	0.121455	0.37529	0.633739	0.295593	0.322431	0.621879	0.231841	0.0975305	0.555639	0.565308	0.19185	0.0635191	0.153367	0.640054	0.344466	0.317551	0.14657	0.273546	0.113478	0.267232	0.255276
HAND2-AS1	9.93335	22.8256	26.6045	0.0620818	29.0434	20.9509	23.9351	0.0629034	0.0420538	0.872742	5.49695	0.0231353	0.687962	0.0164371	0.0349805	0.0337269	0.0759058	1.65521	0	0.103562	0.0164117	0.465794	3.90932	0.0138759	0.0153505	0.00941277	0.0126095	0.0494712	0.518904	9.34408	0.0664068	0.608566	0.0661325	0.467373	0.0609425	0.0221429	1.21276	0.0622653	5.13834	0.186819	3.26266	0.0271448	0.97165	1.11248	0.191593	0.217244	0.176831	0.126607	0.297889
AC027237.5	0.0804966	0.18189	0.0613935	0.032072	0.0659361	0.134152	0.0570252	0.278121	0.188023	0.239603	0.289404	0.0501981	0.304832	0.126807	0.215714	0.169227	0.256196	0.271674	0	0.301658	0.0876538	0.145245	0.392433	0.158748	0.108247	0.256752	0.0607991	0.173396	0.717962	0.621554	0.602544	0.503025	0.140784	0.496448	0.199815	0.183444	0.410572	0.37244	0.504527	0.288013	0.2502	0.188472	0.263531	0.376105	0.492289	0.490008	0.350649	0.0707166	0.224243
LINC02331	0	0.0244412	0	0	0	0	0	0.0387562	0.124841	0.145403	0	0.031478	0.200256	0.626204	0.420837	0	0.665568	0	0	0.0463256	0	0.0227699	0.153803	0	0.0626578	0.702558	0	0	0.0818576	0	0.295702	0	0	0.0455577	0.0663349	0.1972	0	0.302239	0.103166	0	0.387622	0	0.241835	0.0422412	1.37887	0.180356	0.0573609	0.0409336	0
DLEU2	0.252655	0.504582	0.623342	0.256237	0.418731	0.328912	0.436615	7.01811	0.252821	0.463135	1.26206	0.523597	0.747381	1.17494	5.71284	2.41578	1.96292	1.22643	1.22019	2.06578	0.916716	2.90105	1.08139	2.13813	5.1003	0.893557	1.68933	2.52512	2.28864	0.559478	20.7414	1.02235	2.74466	1.06683	1.69031	1.28337	2.37458	1.63041	1.54322	0.539753	0.225372	1.49533	0.875847	2.14028	0.895873	0.964536	2.33457	0.92474	1.2178
AL031429.2	0.822729	0.589451	0.374959	0	0.991269	0.646547	1.09459	0.071899	0.0578999	0.107898	0.328255	0	0.337733	0.0553195	0	0.0478865	0	0.069376	0	0	0.0191194	0.190088	0.171198	0.0382087	0	0	0.0212188	0.0576333	0	1.07702	0.0228573	0.230993	0	0.0422585	0.0820413	0	0.0868419	0.0764593	0.19139	0	0.410915	0.0822207	0.0224321	0.176319	0.0190898	0.11153	0.0709425	0.0379692	0.138107
AC139720.1	0.101744	0	0.203696	0	0.0897508	0	0.042045	0.387335	0.171249	0.376116	2.3365	0.111034	0.428103	0.455792	0.28275	1.92216	0.215879	0.674202	0.093072	1.47066	1.45412	0.856716	0.289343	0.0726489	0.552539	0.387213	0.188275	0.255692	0.240617	0.0384566	0.0289734	0.0878407	0.886299	0.0535659	0.155991	0.772879	0.605434	0.613815	0.266863	0.0943792	0.130217	0.208442	1.30799	0.769829	12.3893	0.11781	0.112407	0.553483	0.291768
AC064807.1	0.487974	1.18854	0.981176	0.735268	0.855318	0.69706	0.942789	1.02181	0.859426	0.536695	1.31578	2.34221	0.981284	2.82152	1.28565	1.1897	2.10438	1.02246	1.32949	2.33418	1.14726	1.57419	1.38772	0.434408	1.1472	1.89088	0.837651	1.31051	1.23496	0.732977	5.15413	1.88944	2.04706	1.24117	1.18538	1.01095	1.11075	0.772705	1.70452	1.7871	0.39743	2.14224	1.21143	2.15932	0.373788	0.821864	0.957802	0.911335	1.35937
AC020658.4	0	0.0430223	0.076237	0.063722	0	0	0	0.44343	0.0183124	0.102377	0.119792	0	0.0961355	0.131222	0.291017	0.454361	0.302988	0.482724	0.232227	0.795053	0.272116	0.280562	0.162438	0.145014	0.468743	0.0772917	0.583858	0.437474	0.252155	0.0143931	0.28194	0.0876695	0.0537915	0.300721	0.291912	0.0289264	0	0.362735	0.0363194	0.0353232	0.0487361	0.0780135	0.0638529	0.092943	0.0362259	0	0.117797	0.126092	0.13104
DLG5-AS1	0.9627	2.53787	1.64184	0.686156	1.95793	2.31746	1.98915	2.32354	0.257201	1.07843	2.01899	0.466935	0.45008	0.294886	0.817478	0.297807	1.24829	1.10945	0.652332	1.46026	0.152877	0.506641	0.532343	0.687404	2.4398	1.51981	0.367603	0.422428	1.01188	1.37465	5.1174	5.01768	0.67996	1.46421	0.573994	0.52816	0.405054	0.713254	0.969214	0.545733	1.77972	0.493071	0.298942	0.574376	0.58512	1.3129	1.70175	0.809594	0.736191
ZNF252P-AS1	0.00804895	0.100031	0.112801	0.085304	0.0284007	0.0402421	0.0299356	0.191062	0.220631	0.0919686	0.238013	0.532889	0.0643478	0.316198	0.246052	0.144059	0.298868	0.347845	0.171802	0.284396	0.19556	0.415121	0.291846	0.103451	0.303066	0.216469	0.0680889	0.346762	0.106597	0.121692	0.499674	0.722704	0.644301	0.745818	0.111064	0.220113	0.287375	0.153344	0.0921229	0.0746634	0.0154522	0.239103	0.20695	0.121802	0.141657	0.294512	0.174293	0.156107	0.517032
AC022893.1	3.83467	1.46348	1.11668	0.180124	0.81896	1.48403	1.48609	0.742865	0.539991	0.281169	0.567952	0.347065	0.648488	1.21394	0.336527	0.499145	1.47545	0.592045	0.456522	0.660071	0.800661	0.857441	0.615699	0.328397	0.398563	0.428273	0.298779	0.858954	1.11081	0.463256	0.606081	1.96845	0.55292	0.973695	0.476338	0.14495	1.19899	0.652493	0.717485	0.401663	0.122108	0.563834	0.824528	0.630535	0.352583	0.418103	0.428114	0.440904	0.315692
PINK1-AS	1.11971	1.12265	1.11499	1.15431	1.17648	0.928144	0.862437	1.22091	1.32784	0.839271	1.31306	0.567256	2.07448	2.15754	1.23002	1.69976	1.63258	1.34443	2.80648	1.67905	3.22291	1.61972	1.28788	0.879046	1.02302	0.844833	1.56834	1.58692	0.981573	1.3162	2.14352	2.00764	1.18697	2.52467	1.50399	0.360712	1.74422	2.28212	1.25806	1.18549	0.964125	1.11695	1.82513	1.63404	0.842125	2.34868	0.997415	1.26177	2.47463
RHOA-IT1	0.377849	0.626111	1.2776	0.562036	1.02215	0.419805	0.291468	1.87282	0.50878	0.507925	1.61656	1.02629	1.31429	1.38887	1.12006	1.76331	0.721546	0.551563	0.522308	0.53942	0.552022	3.07556	0.716361	0.743445	0.948472	0.766937	0.346272	1.33844	0.667211	2.20891	0.63125	1.82681	2.11129	1.48534	3.68182	1.0333	2.01676	1.37573	2.95515	0.186933	0.322393	1.18695	1.23902	1.0575	0.647022	0.956703	0.667917	0.571962	0.462314
CAPN10-DT	0.032558	0.0735681	0.139056	0.138022	0.103393	0.0904329	0.118399	1.23072	0.472844	0.293234	0.368718	0.288984	0.315084	0.516097	0.646931	0.36258	0.552651	0.138827	0.22238	0.376488	0.369153	0.582567	0.523131	0.29137	0.91471	0.416332	0.179023	1.03796	0.209433	0.214126	2.39575	0.408518	0.616289	0.915334	0.316141	0.237428	0.612919	0.653358	0.301215	0.090604	0.0958395	0.833769	0.371241	0.804198	0.486279	0.835418	0.374089	0.397353	0.515379
AP001267.3	0.926698	0.809667	0.890541	6.17535	0.588575	0.288287	0.520815	0.509126	0.225795	0.315582	0.202123	0.557346	0.218357	0.238441	0.343377	0.353833	0.734071	0.341746	0.331551	0.251362	0.0470911	0.572228	0.878459	0.105872	0.841006	0.401271	0.130655	0.319389	0.350652	0.354939	0.942982	0.654277	1.26834	0.715568	0.505169	0.412984	0.347573	0.282479	0.353546	0.160463	0.158138	0.607528	0.400565	0.277453	0.0705271	0.377709	0.677084	0.233795	0.283464
AC022211.3	0.139148	0.384289	0.275141	0.160982	0.322776	0.200405	0.204451	0.203121	0.25775	0.242472	0.440977	0.532423	0.281901	0.447537	0.458307	0.446846	0.513941	0.391987	0.119431	0.513175	0.466485	0.504469	0.388385	0.343455	0.261219	1.06697	0.272477	0.458854	0.516769	0.253232	1.68479	0.397479	0.698885	1.16128	0.395069	0.117446	0.669098	0.720015	0.462049	0.831822	0.151705	0.717959	0.731668	0.392457	0.701094	1.25555	0.460053	0.419314	1.17049
AC005993.1	0	0	0	0	0	0	0	0.0881533	0	1.32291	0	0.477324	0.552113	2.35129	1.23071	0	2.22731	0	2.32063	0.245864	0	0.172638	0	0.0624622	1.42519	0.0665837	0.0346876	0.329759	2.17222	0	0.896788	0.264333	1.97714	4.00678	0	0	0	1.04161	0.469317	0	0	2.4866	0	0	0	0.212712	1.18873	0	6.50974
AC020663.2	0.180878	0.0408712	0	2.01786	0.239336	0.140674	0.0597973	1.24757	1.096	2.21263	0.751093	0.868531	0.319651	0.44878	0.628333	1.43881	0.0575678	0.291829	0.970707	0.968334	0.275744	0.361725	0.797299	2.16978	0.785834	0.275352	1.20496	1.53253	0.855526	0.150408	1.40102	0.270679	0.647291	0.209502	1.22019	1.07173	0.0391391	0.620276	1.17312	0.201342	0.740788	0.555846	0.606603	0.600411	0.51622	0.502658	1.18302	1.79682	0.954406
FAM160A1-DT	0.61842	0.164398	0.242766	1.13632	0.256717	0	0.090197	1.14049	0.874698	0.440107	0.137325	1.69383	1.04084	0.50143	2.47682	0.810236	2.93306	0.544995	1.5973	0.428447	2.80751	0.038289	2.22422	0.9351	0.526816	1.62442	0.461597	1.35825	0.61942	0.0274997	1.74035	0.67001	0.924973	0.689474	0.148728	0.497406	0.787156	1.29369	0.728621	0.134978	0.279348	0.447161	0.813322	1.56269	1.03821	0.438071	0.257216	0.103249	2.00293
KIAA1671-AS1	1.21114	0.722612	1.79814	0.683164	0.516184	0.211672	0.404897	1.02394	4.46317	1.3354	1.74663	1.38609	1.14519	2.41975	1.62618	1.82941	0.779601	1.39576	1.82578	1.35506	0.88169	1.31775	0.657899	1.21785	1.41894	1.64348	0.287795	2.79455	1.0041	0.946426	1.39508	1.77015	1.39689	0.372555	1.58566	1.61263	6.06595	1.86666	1.7003	1.36332	0.835999	1.25457	5.24835	1.64745	3.40478	0.66811	0.55327	3.47615	4.66732
LINC02604	1.28302	1.1032	2.18223	0.569998	1.40889	1.45912	0.847693	7.52281	3.08319	3.05766	5.6768	1.30517	4.04808	4.7056	5.35359	3.97699	6.07498	2.97026	1.87417	1.28458	2.48098	4.45761	3.94468	1.25393	15.7194	5.40428	0.592301	3.92411	7.92663	1.70233	2.83237	4.06046	3.84935	3.91739	1.72144	1.81699	9.13133	4.34548	1.60635	1.15153	0.542513	6.69147	5.06436	5.81228	4.82105	4.44197	1.0537	2.90749	2.83923
LINC00528	0.0120585	0.047683	0.0724252	0.0874407	0.0212743	0.0669874	0.0548142	0.167423	0.110179	0.28367	0.182083	0.0701843	0.471865	0.955735	0.0837777	0.30215	0.0895499	0.0416898	0.044123	0.129111	0.304468	0.824986	0.188609	0.0459212	0.0611204	0.140735	0.0191264	0.233775	0.422059	0.10483	0.0549421	0.235977	1.09585	0.361868	0.394406	0.137401	0.782783	0.0306309	0.253025	0.167785	0.100315	0.123521	0.579642	0.158933	0.14913	0.268084	0.138551	0.216759	0.380379
AC007773.1	0.0267967	0.196787	0.32189	0.0448414	0.0827332	0.104203	0.0885886	0.36005	0.25773	0.21613	0.134876	0.623861	0.169127	0.517112	0.893629	0.554209	3.61042	0.741152	0.114393	0.516445	0.102127	0.155126	0.609644	0.140315	0.0776132	0.992625	0.127509	0.153926	0.532327	0.111413	0.80887	0.940823	0.302826	1.49544	0.260198	0.0814226	0.492863	0.153155	0.26836	0.621427	0.102887	0.109797	0.269601	0.366264	0.178446	0.409573	0.343418	0.278871	0.307377
AC007622.2	0.182355	0.111597	0.304237	0.135623	0.0335126	0.0337673	0.0816369	0.374334	0.496935	0.0817106	0.219902	0.143726	0.422009	0.324671	0.19004	0.290113	0.443346	0.0788069	0.407765	0.284738	0.173748	0.439854	0.410549	0.173611	0.264084	0.239045	0.305308	0.676502	0.273129	0.229752	0.46736	0.192423	0.465105	0.376024	0.427139	0.427112	0.295941	0.636923	0.297124	0.155059	0.0777957	0.373591	0.373729	0.252215	0.310816	0.30265	0.0537243	0.244407	0.191743
AC124283.2	0.12286	0.370154	0	0.18275	0.0361261	0	0.236933	0.403527	0.315111	0.715674	0.51533	0.476724	0.241246	0.451602	0.51215	0.749268	0.912395	0.330372	0.599407	0.48234	0.585306	0.215526	0.582325	0.311918	0.237233	0.540312	0.08661	0.940982	0.232445	0.24767	0.46649	0.518573	0.501377	2.7167	0.334873	0	0.354468	0.884251	0.078121	0.151956	0.104829	0	0.503595	0.759677	0.3896	0.189682	0	0.154981	0.422789
DNAH17-AS1	0.00473743	0.109723	0.148591	0.00264253	0.0104475	0.00526347	0.00978857	0.53257	0.0273387	0.0254732	0.0983607	0.0379133	0.0079734	0.120806	0.121781	0.0452213	0.560391	0.0218382	0.0260019	0.144563	0.0135415	0.0373976	0.00673624	0.0360822	0.164656	0.0336552	0.0225425	0.0272128	0.147889	0.0214876	0.164586	0.0599877	0.0535371	0.496337	0.075054	0.0395858	0.0358787	0.0872464	0.0677769	0.0131836	0.0060632	0.0388223	0.0158877	0.111004	0.0112671	0.0833801	0.0251228	0.020169	0.0190196
AL592166.1	0.408571	0.250035	0.386268	0.0379833	0.525599	0.226969	0.464308	0.625216	0.360215	0.457686	0.342745	0.27248	0.257869	0.37545	0.378478	0.419794	0.668238	0.255043	0.352984	0.546824	0.324405	0.519629	0.217858	0.71313	0.246536	1.60676	0.432031	1.22235	1.28832	0.218775	0.601131	0.627094	0.593183	0.84249	0.487207	0.2845	0.6999	0.778386	0.259791	0.347414	0.283243	0.488272	0.57092	0.216065	0.242927	0.741174	0.391204	0.241589	0.449132
LINC02562	0.0630358	0.0142436	0	0.168774	0	0	0	0.971193	1.64907	0.694837	1.15807	1.61431	0.551686	0.434443	2.73279	0.832366	3.4641	0.0145289	0.568944	0.296968	0	0.437896	0.304748	0.276061	6.7005	0.486197	0.426594	0.398301	0.954081	0.419337	4.35122	0.972342	1.19914	0.318595	0.902017	0.995989	0	1.08884	1.16637	0.795234	0.871305	2.40203	0.12684	1.12007	0.0359804	4.3794	7.15362	0.882628	2.67534
LINC01484	0.00462636	0.0313612	0.0185244	0.00516114	0	0.00514006	0.0114709	0.145043	0.0489458	0.12438	0.11643	0.0201951	0.0895443	0.102032	0.372848	0.0515212	0.0785294	0	0.00564273	0.0544881	0.0749358	0.0243472	0.065783	0.0220226	0.0602984	0.0751226	0.019568	0.0332185	0.245079	0.0244811	1.15935	0.0532557	0.283193	0.238697	0.085116	0.0351433	0.300322	0.0763869	0.0220626	0.111579	0	0.18956	0.65164	0.0451673	0.0616163	0.111424	0.0327117	0.100669	0.143283
AP003071.3	4.30548	6.15077	7.50372	0	7.31346	6.44396	4.91122	0	0.102669	0.47832	3.71629	0.103551	1.76669	0.63761	0.0988852	0.141522	0	0.246038	0	0.45718	0	0.89885	1.82143	0.135505	0	0.144447	0.0752513	0.102197	0.538561	5.35282	0.121593	2.12994	0.301585	0.449602	0.363694	0.0540593	0.61596	0.180773	4.61554	0.990208	3.59768	0.0728978	0.556881	0.660047	0.0677009	0.164806	0.220145	0.134656	0.0816313
AC092910.3	0.0712299	0.248133	0.229753	0.152306	0.198973	0.184658	0.117741	0.760339	0.525233	0.422901	0.567661	0.552774	0.26974	0.515463	1.27843	0.382459	0.818648	0.239422	0.101358	0.438531	0.186636	0.59978	0.506415	0.350374	0.318058	1.26506	0.28245	0.187532	0.46044	0.614745	0.973632	0.895115	0.60372	0.618767	0.66738	0.450905	0.462391	1.28918	0.50387	0.14316	0.205118	0.3405	0.670193	0.759167	0.847033	0.775294	0.661036	0.202168	0.483426
AC008752.3	0.156278	0.255036	0.440345	0	0.214445	0.135047	0.0861081	0.0155541	0.0334018	0	0.24035	0.0757991	0.0438378	0.0478698	0.0723839	0.0138126	0.0921084	0.0800444	0.0635372	0.074368	0	0.0731065	0.0987622	0	0.0251467	0.07049	0.0367226	0.024936	0	0.026253	2.23504	0.0599659	0.0490578	0.0365677	0.124238	0.0263809	0.112721	0.0220543	0.182178	0.257718	0.0222237	0	0.0194113	0.101717	0.016519	0.144765	0.0767362	0	0.019918
LINC01355	0.246398	0.648653	0.673698	0.0640498	0.844093	0.507647	0.850167	8.61421	0.842101	0.418046	1.88739	0.737941	1.13943	1.10464	0.744581	1.36629	0.390835	0.529317	0.738194	1.17566	0.385201	2.5733	1.21435	0.359846	3.56483	0.874004	0.538799	1.56995	0.71057	1.00908	0.542256	1.06846	1.44407	1.43829	1.3008	0.287118	1.26303	1.37029	1.56977	0.142019	0.205132	1.93096	0.6017	1.14908	0.254886	1.15674	0.655443	0.921134	0.137202
AC084083.1	0.0901883	0.244548	0.529647	0.181105	0.413699	0.0601216	0.178895	0.597822	0.312274	0.145483	0.817105	0.551171	0.607171	0.944799	0.47621	0.387403	0.229633	0.166297	0.440008	0.173817	0.0687451	1.06318	0.384721	0.360628	1.35834	0.49426	0.247954	0.33674	0.580146	0.436339	0.534201	0.87208	0.594538	0.816695	0.424041	0.109616	0.741584	0.366553	1.01503	0.0669282	0.115428	0.849936	0.564594	0.457866	0.240235	0.551392	0.302906	0.0170651	0.268976
IDI2-AS1	0.0204125	0.0807173	0.0272446	0.0455443	0.0450161	0.136075	0.0337414	0.54854	0.284674	0.0274396	0.0642143	0.0148509	0.137423	0.112547	0.0992726	0.18673	0.400628	0.164668	0.298764	0.196702	0.204215	0.300791	0.0725624	0.116602	0.192147	0.134655	0.129508	0.395732	0.057929	0.0154309	0.139508	0.164483	0.192233	0.290163	0.0938877	0.217084	0.110424	0.31111	0.0876107	0.11361	0.026125	0.0836383	0.251008	0.139502	0.0679662	0.207996	0.108248	0.183463	0.152195
NPSR1-AS1	0.0018327	0	0.022015	0.00204456	0	0.00610861	0	0.0114916	0.185082	0.00492724	0.168349	0.0213338	0.038557	0.0025262	0.0865836	0.577306	0.00194431	0.00211206	0.00223534	0.749593	0.178112	0.136959	0.0104238	0.0122138	0	0.0762584	0.0174414	0.057901	0.0138695	0.00692717	0.989514	0.00421939	0.00862965	0.0308762	0.18545	0.0863153	0.269667	0.405021	0.213255	0	0.0328382	0.00750932	0.00204876	0.785492	0.671245	0.0254654	0.017818	0.00866944	0.119828
AC006369.1	0	0.107399	0.0317191	0.106048	0.0419274	0	0.0392829	0.170301	0.0457141	0.0958385	0.568179	0.0691597	0.359982	0.229303	0.0660437	0.283561	0.0252122	0.136937	0.0289859	0.152672	0.0452865	0.62534	0.168959	0.0226254	0.0344161	0.0723552	0.0502591	0.0682555	0.359696	0.0898257	0.02707	0.109427	0.111902	0.125117	0.194324	0.108316	0.257119	0	0.158665	0.0881791	0	0.0973745	0.796996	0.139211	0.293906	0.0880569	0.0630133	0.112418	0.736023
AC068580.1	0.310076	0.467099	0	0.403573	0.182351	0	0.640685	2.87011	1.09351	1.3894	0.845386	0.827172	1.08725	3.20557	1.00533	1.02772	1.80927	0.774239	1.07156	0.83	2.16656	1.30547	1.32271	0.787221	0.823254	2.4126	0.601115	2.52329	0.782195	0.195335	1.35393	2.32011	2.14141	1.95898	1.00362	0.392573	1.56557	1.83786	0.887232	2.78044	0.859843	0.317626	2.19532	2.87592	1.27826	1.53191	1.14191	0.733394	2.01552
AL132780.2	0.338496	0.221409	0.404234	0.0695625	0.172872	0.277113	0.147244	0.558545	0.188485	0.311333	0.582865	0.427731	0.209894	0.613926	0.755031	0.155888	0.198455	0.400359	0.282484	0.448268	0.28857	0.459416	0.265989	0.12721	0.980411	1.78093	0.376771	0.230257	1.71901	0.242419	0.476891	0.563975	0.377497	0.928574	0.691964	0.419532	0.173476	0.373354	0.339842	0.313995	0.193811	0.967217	0.248948	0.408746	0.237277	0.519849	0.244065	0.497223	0.408715
AC017083.1	0.0798153	0.105205	0.0710196	0.059361	0.0821417	0.0738982	0.0769607	0.48855	0.358242	0.17882	0.518909	0.212919	0.201502	0.220035	0.628461	0.296286	0.338703	0.183963	0.0973501	0.299105	0.076048	0.546058	0.151321	0.164641	0.693524	0.297008	0.168797	0.210135	0.176174	0.28157	0.894002	0.413452	0.977148	0.448225	0.326321	0.161681	0.143923	0.253433	0.126877	0.0493587	0	0.381541	0.0743537	0.168835	0.240446	0.246451	0.376235	0.440486	0.244144
AC087521.3	0.182302	0.205965	0.334562	0.0508438	0.100508	0.240521	0.169504	0.122474	0.0438344	0.0918976	0.0286745	0.149211	0.0671182	0.109937	0.300808	0.126887	0.132965	0.0131307	0.0694851	0.0853964	0.0217121	0.14391	0.113408	0.0650852	0.330009	0.0115633	0.0240962	0.0163622	0.0862262	0.043066	0.220634	0.144275	0.0643804	0.0359918	0.0465834	0.155793	0	0.0578852	0.0326017	0.0845532	0.0729122	0.116713	0	0.0889911	0.0216785	0.0527725	0.0805629	0.0215591	0.143765
LINC02693	0.77604	1.28492	1.07546	0.112779	1.33634	1.39077	1.34421	0.174452	0.940855	0.343735	0.480774	0.199016	0.894521	0.299186	0.210707	0.383157	0.173492	0.505417	0.538543	0.313581	1.15728	0.560191	0.904757	0.653906	0.21745	0.470738	0.257813	0.525194	0.247517	1.55316	0.372553	1.24244	0.306611	1.54661	0.372288	0.356865	0.81388	0.636326	0.769947	0.490944	0.692586	0.146195	0.390552	0.689433	0.217802	0.527447	0.452008	0.492278	1.01296
AC016924.1	0.458679	0.703292	0.437284	0	0.693621	0.782615	0.365553	0	0.0157556	0.0660622	0.309198	0.0238362	0	0	0.0455245	0	0.295442	0.0188784	0	0.0175396	0	0.0172421	0	0	0.0237233	0.083125	0	0.0235246	0	0.24767	0	0.150858	0	0.655458	0.0837182	0	0.354468	0.0416118	0.0312484	0	0.167726	0	0	0.0479796	0	0.0758729	0.0579141	0	0.0563718
AC012676.1	0.227188	0.309522	0.276472	0.134179	0.212197	0.111359	0.19329	0.14365	0.244215	0.43115	0.529713	0.0680597	0.258663	0.414471	0.584939	0.40396	0.0850668	0.300321	0.171149	0.393494	0.210098	0.421984	0.199526	0.871538	0.725757	0.142409	0.26143	0.518168	0.252839	0.207101	0.707848	0.253832	0.125854	0.379936	0.361977	0.233489	0.47714	2.08774	0.407881	0.396693	0.111175	0.547575	0.366016	0.534939	0.317837	0.488989	0.153551	0.189651	0.14563
AC010761.1	0.782261	0.703766	1.06342	0.3717	0.485593	0.659889	0.359183	3.24405	1.46295	0.681565	1.51297	1.6863	1.48727	1.85702	1.18761	1.63631	1.39853	1.11853	1.41351	1.11676	0.855758	2.24138	1.2153	1.5033	3.69228	3.13147	1.65436	2.49638	3.09702	1.12795	0.792046	1.7176	1.43244	3.75236	1.89525	1.87073	1.81808	2.29988	1.39549	0.618136	0.389346	2.25554	1.14978	1.15973	0.82687	1.5432	1.34438	1.32941	0.980393
UBAC2-AS1	0.176486	0.249242	0.24537	0.287127	0.214064	0.171572	0.188407	0.507201	0.24047	0.247127	0.388636	0.278201	0.309414	1.08457	1.17506	0.45041	1.53687	1.07626	0.251135	1.307	0.245227	0.340558	0.407792	0.602084	1.27792	0.529869	0.940875	0.760331	0.319989	0.239035	5.19328	0.355529	0.740992	1.61055	0.398359	0.569774	0.222768	0.438968	0.343671	0.381993	0.310579	0.617676	0.238394	0.423581	0.370769	0.585819	0.409462	0.827894	0.565151
AC009163.7	0.264844	0.50062	0.645794	0.107956	0.404352	0.531917	0.374639	0.114056	0.0930731	0.171162	0.237128	0.15563	0.231447	0.0702041	0.283081	0.109388	0.653801	0.170216	0.0807571	0.0436261	0.155288	0.257317	0.289682	0.0581873	0.0958858	0.129222	0.0376992	0.175537	0.144539	0.411969	1.05007	0.211065	0.191857	0.455844	0.150968	0.0773786	0.13225	0.200533	0.25746	0.0944899	0.162962	0.135646	0.148033	0.36299	0.140512	0.273641	0.0495169	0.125282	0.403113
CCDC183-AS1	0.278367	0.480998	0.320541	0.742872	0.293702	0.175863	0.184955	1.13918	1.20742	0.572299	0.405223	0.675076	0.86812	1.07587	2.98819	0.234455	0.741191	0.188705	1.25157	0.935055	0.135214	0.913448	1.08655	0.628771	0.434744	2.11049	0.392467	0.689764	0.351103	0.181549	3.62466	0.659725	1.51121	2.15521	0.602518	0.464375	0.484236	1.34489	0.4425	0.870852	0.230526	0.46965	0.768804	1.1084	0.394629	0.819084	0.400405	0.382127	0.82644
AC131971.1	0	0.129067	0.0586439	0.186264	0.139532	0.0195267	0.225148	0.417191	0.0845187	0.047251	0.232211	0.166226	0.244036	0.254369	0.366315	0.419411	0.167809	0.121525	0.257236	0.26345	0.20932	0.897182	0.312381	0.167324	0.101808	0.20512	0.13009	0.403822	0.116379	0.205932	0.600582	0.374281	0.372403	0.305347	0.413168	0.146857	0.19015	0.223221	0.192772	0.0815151	0.0224936	0.144025	0.36347	0.480444	0.259155	0.179085	0.108735	0.207844	0.16128
DSCR9	0.0822085	0.0696594	0.109724	0.0305705	0.096691	0.0304456	0.0509582	0.122731	0.0856569	0.0552546	0.0775841	0.0797465	0.0403557	0.0849872	0.104711	0.0980904	0.93029	0.0552648	0.0752018	0.0953562	0.326368	0.122581	0.068188	0.0717444	0.099211	0.104289	0.0651967	0.0983799	0.375873	0.0673244	0.733525	0.078861	0.103225	0.346248	0.140044	0.0312241	0.163063	0.104413	0.17642	0.0127097	0.0175357	0.0701752	0.0689249	0.173898	0.11731	0.133267	0.0484395	0.181477	0.510786
AC012306.2	3.05942	5.37164	4.55244	3.59756	5.08759	3.4221	3.57075	1.90724	1.39174	2.47314	2.67922	2.16569	1.80918	2.62144	2.4128	1.69369	2.06147	1.81053	1.13459	2.30187	1.4969	2.11051	3.05693	1.47604	1.76625	1.86715	1.77056	2.10769	5.90557	2.53154	4.45031	2.83172	2.92011	4.87569	1.88047	2.44966	4.07047	1.60156	2.08992	3.18312	3.17481	1.73636	3.14278	3.10801	1.23893	2.5851	1.84532	2.26863	4.03103
AC004982.2	1.0539	0.807973	0.763604	1.08335	1.016	1.05383	0.62839	3.26368	5.8067	4.05786	2.59547	2.35503	1.13395	2.42808	1.64224	7.36538	0.806614	4.22489	1.17525	2.14399	1.70707	1.4579	1.13462	8.43544	3.34683	1.86411	2.10943	1.07023	5.55449	0.529234	0.874627	3.20627	1.60927	3.28158	3.18545	7.23951	3.84423	1.43416	1.9314	0.251387	1.70531	1.48054	2.55825	0.823141	5.39972	6.66646	3.77915	3.18352	4.21388
AC007099.1	0	0	0.0293368	0	0	0	0	0.49222	0.0105702	0.576163	0.276582	0.0799568	0	0	2.39753	0.0437107	2.97312	0	0	0.341246	0	0.0115675	0	0.0104631	0.366059	2.65453	0.0464844	0	0	0.00830793	0.813699	0.0379531	0.0517488	0.0231441	0.157263	0.0834839	0	0.293126	0.0104821	0.0815564	0.0140656	0.135092	0.0245712	0.0643777	0.0313652	0	0.0194269	0	0.0378191
LINP1	0	0	0	0	0	0	0	0.0127215	0.478079	0	0.48251	0.0826598	0.0119514	0	0.0197339	0	0	0	0	0.0304122	0	0.0298963	0	0	0	0	0	0.407896	0	0.0322079	0.0161771	0.0326968	0	1.1066	0.130644	0.151036	0.0921925	0.0180379	0.0135455	0	0.127235	0	0.0158762	1.15083	13.8484	0.420983	0.364016	0	0.0162907
AC246817.1	0.085398	0.506534	0.227961	0.119087	0.0941648	0.142321	0.352902	0.019124	0.0205339	0	0.295512	0.0621304	0.251528	0.117713	0.0593311	0	0.0452992	0.147623	0.0260398	0	0.0203418	0.382011	0.0607145	0.0813032	0	0	0.0225754	0.214613	0.161568	0.129113	0.0243186	0.417795	0.281479	0.359682	0.13093	0	0.046197	0.0813477	0.183264	0	0.0546483	0.0437387	0.214797	0.0416872	0.0609308	0.0988835	0.0377391	0.0201984	0.146936
Z98749.1	0	0.0543941	0.0963884	0	0	0	0	0.107815	0	0	0	0.0350273	0.243093	0.0995445	0.133797	0.0382974	0.102153	0.0832255	0	0.206196	0	0.152024	0.136916	0.0229182	0.0348614	0.0732914	0	0.172847	0.227718	0.109186	0.164522	0.083132	0.04534	0.228126	0.147629	0.0365724	1.09387	0.0305743	0.0688794	0	0	0	0.161462	0.164514	0.251908	0.111495	0	0.0910981	0.0552256
AP002907.1	0.0819642	0.493883	0.4619	0.0914389	0.377581	0.182131	0.519358	1.01156	0.394164	0.15915	1.04284	0.450554	0.858362	0.991709	0.67069	0.760658	0.386469	0.650711	0.777553	0.536308	0.373123	2.29097	0.621581	0.58092	1.22656	0.813346	0.751145	1.53016	0.482445	0.351112	0.580926	0.954003	1.42371	0.738386	0.446809	0.166034	0.591193	0.508945	0.703581	0.185854	0.128213	0.764968	0.498856	0.87135	0.329225	0.674897	0.305872	0.310179	0.177591
AC008763.1	0.0308973	0	0.103096	0.0861721	0.0408829	0.017164	0	1.12089	0.222877	0.290737	0.174955	0.179832	0.195008	1.36284	0.214662	0.0491551	1.27837	1.40647	0.320324	0.231573	0.559339	0.731715	0.615067	0.117663	0.246097	0.783919	0.0816785	0.554627	0.175368	0.0116784	3.97695	0.124484	0.261875	0.715737	0.694772	0.0234706	1.60457	0.0588637	0.206284	0.171965	0.0593158	0.601342	0.587174	0.558055	0.514382	1.17346	0.409624	0.131541	0.389855
CEBPB-AS1	1.00822	1.1502	1.41131	0.219466	1.01085	0.792313	0.902379	0.453761	0.118256	0.482619	0.532222	0.207532	0.318685	0.183037	0.362193	0.164311	0.646985	0.266387	0.0779818	0.442333	0.0421739	0.440005	0.615399	0.126422	0.470076	0.27452	0.0780079	0.0988778	0.297754	0.505629	1.44534	0.35667	0.282527	0.611072	0.246317	0.254046	0.329904	0.306078	0.304902	0.282852	0.169951	0.282121	0.318879	0.508968	0.159077	0.738042	0.212995	0.186118	0.456957
AC027601.2	0.0433528	0.124083	0.123441	0.0870556	0.147872	0.1156	0.0692725	0.315847	0.266858	0.26419	0.181841	0.214478	0.559404	0.418303	0.417661	0.503488	0.134912	0.109914	0.260861	0.20424	0.159719	0.672292	0.505483	0.173351	0.39344	0.278651	0.146695	0.485605	0.289808	0.166048	0.362135	0.206274	0.645068	0.59952	0.209741	0.105383	0.487806	0.543281	0.179179	0.273461	0.0554851	0.503296	0.3554	0.411969	0.214461	0.38285	0.191585	0.123046	0.228752
AC019069.1	0.0390794	0.0883038	0.104318	0.0326976	0.0689459	0.0434187	0.0161493	0.192531	0.197329	1.20825	0.46716	0.156375	0.583736	1.11774	0.936701	0.505149	0.507875	1.50871	0.166827	1.44356	0.158248	1.38823	0.236162	0.139521	2.71652	1.73515	0.361579	0.19642	1.42327	0.57607	1.0906	0.742264	0.947666	2.89071	1.3481	0.519504	0.718774	1.05473	0.540459	1.32315	0.337606	1.22094	0.851883	1.19229	1.74732	1.28512	1.14845	0.619286	0.616369
AL731577.2	2.90969	4.10921	3.88356	1.33506	5.6716	2.21601	5.37206	0.651593	1.60238	1.13556	1.29919	1.19503	3.00151	2.911	1.69548	1.15727	4.40627	1.00056	2.08929	0.653233	3.62194	1.53128	3.83705	1.96593	0.135928	2.04802	1.51357	1.2131	0.754713	3.22842	7.35036	3.26841	1.56897	2.29783	1.03132	1.78249	3.30038	1.9074	2.7752	3.22148	2.49265	1.15376	3.35763	2.84074	1.29473	1.26072	1.43103	2.3532	2.53013
AC055855.2	0.0781392	0.411981	0.382405	0	0.390595	0.173631	0.193743	1.21322	0.200411	0.140052	0.491625	0.265297	0.898675	0.538536	0.470496	0.704442	0.414488	0.0600333	0.317686	0.250992	0.173719	1.31592	0.777753	0.19838	1.81056	0.713711	0.330504	0.785485	0.936288	0.354416	1.00874	0.50971	0.981157	0.466238	0.239601	0.237428	1.74717	0.661628	0.770117	0.241611	0.166677	0.533612	0.37852	0.94088	0.17345	0.289531	0.253229	0.418915	0.149385
AC087521.2	0.0790243	0.0937457	0.142389	0.0220398	0.0662239	0.0746291	0.117563	0.63	0.209015	0.0584258	0.198877	0.206976	0.192854	0.228747	0.340398	0.226299	0.108988	0.209461	0.139759	0.198838	0.0489413	0.31607	0.168549	0.109091	0.526432	0.0922294	0.129521	0.226966	0.186887	0.074673	0.265542	0.491226	0.167446	0.120653	0.306933	0.198097	0.162446	0.240884	0.286412	0.0806347	0.0455126	0.259035	0.0662551	0.204452	0.0263122	0.197647	0.0733371	0.0859779	0.11784
AC007996.1	0.267758	0.187767	0.166365	0.592269	0.081447	0.11797	0.160251	0.372175	1.03012	0.781928	0.720329	0.658305	0.625477	1.95993	0.384884	1.11637	1.0481	0.867195	0.664426	1.61139	1.16124	0.58309	0.420116	0.755967	3.14891	0.848016	1.07883	4.01089	1.26646	0.279189	0.410167	0.743994	1.36513	1.66732	0.773852	0.988934	1.53837	0.392849	0.651664	0.102777	1.30577	1.05928	1.43985	0.72114	5.27016	1.89873	1.52602	1.88681	2.16055
MIR4453HG	0.386355	0.63759	0.834338	0.203401	0.857778	0.684879	0.771385	1.20934	0.814169	0.536866	1.29461	0.922222	0.942512	0.406894	1.39339	0.683723	1.35399	1.30072	0.608898	1.05045	0.814825	1.46213	1.07404	0.574475	1.55909	0.907559	0.518707	1.86397	0.829518	0.761338	1.13236	0.804543	1.11607	1.81467	0.514699	0.461666	1.07085	1.14682	0.782538	0.45906	0.277796	0.809312	1.03365	0.839163	1.18524	0.691657	0.790383	0.616051	0.707091
HOXA-AS2	2.13313	2.32364	2.64631	0.316378	2.01656	1.98367	2.4091	2.37244	0.25853	0.699464	2.67798	0.674599	0.730491	0.248142	3.26214	0.869008	0.703764	0.863952	0.0360938	0.488476	0.0728391	1.04344	2.35287	0.68321	1.32495	1.31893	0.279018	0.279769	1.0591	1.99098	3.07024	2.92392	0.8407	1.80207	0.811627	0.479562	0.949834	0.397779	1.73347	1.06142	0.874259	0.666889	0.714001	0.719876	2.03868	1.97827	1.68918	0.387292	1.03815
AF001548.1	12.1708	18.1379	17.6981	0.079247	21.0128	15.2059	18.298	0.169682	0.683218	1.2732	6.4954	0.137817	3.68636	0.359024	0.0329018	0.0753414	0.050241	1.88286	0.144403	0.0760582	0.112805	0.647989	2.89553	0.202888	0.0342909	0.0720921	0	0.37404	0.134395	15.9487	0.350631	1.25383	0.334485	0.373987	0.21782	0.107922	2.5106	0	4.17805	0.790726	2.75775	0	0.794098	0.739758	0.675778	0.482552	0.10464	0.35843	0.651863
AC087588.2	0.122284	0.172695	0.408029	0.306943	0.377543	0.0679308	0.252665	3.91592	0.970299	0.862996	0.346214	1.51242	1.00333	0.716362	6.20191	0.486359	0.518921	4.96755	0.522019	2.78226	1.16512	1.06185	0.565101	3.28887	3.6746	2.82332	2.42447	2.63409	0.520545	0.0924403	0.174112	2.04109	0.748535	1.15883	0.781173	1.11469	1.05841	2.48499	1.48705	0.283581	0.234757	2.94364	0.478447	0.776008	0.407159	1.38762	1.40503	2.77657	0.911742
AP002784.1	0	0.0203508	0.0480831	0	0.0476685	0	0	1.30694	0.0346492	0	0.543983	0.0524198	0.0303166	0.0496575	0.050058	0.0286568	1.73898	0.601994	0.0659099	0.0192863	0.0858126	0.0568774	0.204901	0.0857451	0.652144	0.383893	0.038094	0.517345	0.408948	0.0408502	111.514	0.393967	0.593715	0.531066	0.0368221	0.0820983	0.194884	0.114389	0.0515404	0	0.0922143	0.221416	0.0604085	0.140687	0.359854	0.333715	0.0159204	0.119291	0
AC078778.1	0	0.12975	0.122625	0.0256237	0.263396	0	0.0949163	0.473208	0.154638	0.0308757	0.375727	0.200527	0.212617	0.728179	0.574476	0.401954	0.511714	0.211758	0.280146	0.590222	0.131307	0.725263	0.195957	0.174938	0.166314	0.279722	0.242875	0.461778	0.82565	0.173631	1.04652	0.37016	0.562391	0.411144	0.657343	0.279163	0.546705	0.612619	0.78865	0.213061	0	0.282334	0.513526	0.15697	0.262207	0.319148	0.142104	0.478064	0.131733
NR2F1-AS1	3.06349	2.22229	3.37284	0.12609	2.45685	2.67644	3.04083	0.343017	0.16874	0.369632	1.74064	0.0392741	1.54596	0.116264	0.37739	0.124796	0.416994	0.979818	0.0308633	0.171591	0.0466122	0.607248	0.652445	0.142939	0.17101	0.0924496	0.151624	0.181691	0.322352	1.47291	0.776306	0.871914	0.214469	0.357032	0.281052	0.18453	0.529291	0.235684	1.32257	0.597768	1.06656	0.141698	0.569515	0.512207	0.179741	0.757893	0.617269	0.46922	0.354113
AP001434.1	0.090754	0.153801	0	0	0	0.0504156	0	0.0406467	0.0436435	0.182995	0.0570992	0	0.152745	0.250191	0	0.0360956	1.39607	0.366057	0	1.16605	0.302646	0.0477612	0.129045	0.0864024	0	0	0	0	0.600955	0.137211	0.0516877	0.0522351	0	0.0955601	0.185522	0	0	0.230533	0.173118	0.252555	0.348454	0	0.0507264	0.0443017	2.20158	0.420341	0.521378	0.386373	0.0520506
PRKAR2A-AS1	0.219436	0.266701	0.284006	0.204002	0.255161	0.258578	0.228075	0.38121	0.434897	0.612303	0.76143	0.299945	0.304973	0.536198	0.378828	0.129592	0.920614	0.183916	0.2717	0.163754	0.161561	0.346448	0.477485	0.316537	0.341859	1.10675	0.116018	0.190983	0.41516	0.268931	1.299	0.428656	0.698232	0.266066	0.24128	0.419253	0.496409	0.244922	0.19978	0.271403	0.18723	0.490427	0.36424	0.480409	0.177125	0.240229	0.182192	0.0849291	0.29366
PGM5P3-AS1	0.0780221	0.220374	0.17356	0.0145069	0.137651	0.166147	0.155837	0.0757129	0.0125069	0.00874014	0.0327259	0.00946069	0.476022	0.0268864	0.0632411	0.0465477	0.0758757	0.0374646	0	0.00696156	0	0.280582	0.166412	0.0185702	0	0.0197956	0.0412511	0	0	0.216263	0.710983	0.269442	0.0244922	0.0890002	0.053165	0.0197561	0.168828	0.0165159	0.0434092	0.784059	0.0416069	0.0133203	0.145367	0.133303	0.0123707	0.0602286	0.028733	0.043059	0.0596646
AL118506.1	0.464812	0.668367	0.575266	0.692961	0.786499	0.521119	0.757846	1.10903	0.410478	1.72679	1.01026	1.34653	0.881876	1.22897	2.39557	0.662171	1.56453	0.764539	0.505081	1.25777	0.603918	1.13413	2.06689	0.95344	1.38299	1.39802	0.366392	2.25735	1.71882	0.610115	5.77106	1.14309	1.59573	3.15458	1.49006	1.12346	1.6184	0.61719	0.862475	1.84226	0.578666	1.76601	1.83752	3.92742	1.04517	2.39945	1.60593	1.0674	3.27174
AL451050.2	0.0763824	0.194168	0.101947	0.0852118	0.336894	0.297023	0.0946936	1.11183	0.587715	0.718742	0.696828	0.889139	0.257113	0.18425	1.03481	0.516453	1.37757	0.330095	0.30278	0.858722	0.76416	0.56277	0.651657	0.727199	0.719003	0.387592	0.807683	1.26143	0.97545	0.086612	1.71835	0.725394	0.611425	0.70374	0.64409	0.725282	1.52884	3.39545	0.473537	0.318841	0.097758	0.899786	0.320201	0.466078	0.490484	0.265333	0.759486	0.307122	0.416176
LINC01409	0.0566534	0.192021	0.160682	0.0763694	0.174914	0.0786801	0.0975486	0.370035	0.304231	0.0983689	0.237629	0.178609	0.303932	0.309111	0.134482	0.24035	0.185319	0.157782	0.201541	0.237581	0.119204	0.355296	0.211461	0.164058	0.338434	0.170092	0.207176	0.420346	0.263496	0.174877	0.403327	0.336948	0.375692	0.375321	0.284706	0.13628	0.178776	0.284823	0.553856	0.0744496	0.0241693	0.764099	0.279717	0.251204	0.0988087	0.323625	0.198204	0.328292	0.39262
Z98884.2	0.231965	0.48671	0.442291	0.147874	0.789259	0.257722	0.383433	2.16689	0.382463	0.890916	0.833969	0.626837	1.14335	0.730837	1.19719	1.68703	1.26561	0.916539	0.606271	1.52568	1.54712	2.02298	0.942388	1.32506	1.15176	1.10981	0.630732	2.37939	1.2539	1.15233	0.603944	1.14439	2.30934	2.09357	0.372578	0.201381	2.00775	2.18859	0.884974	0.43035	0.296881	2.17247	1.11133	2.97645	1.26099	1.62692	1.14226	0.564321	1.78654
BX284668.2	0.246135	0.471749	0.715697	0.00980669	0.341192	0.234399	0.323305	0.0236226	0.0295915	0.0590837	0.342904	0.0191864	0.00739753	0	0.018322	0.104888	0.163203	0.0101305	0	0.00941209	0	0.0601407	0.0749966	0.0125536	0.0636517	0.0223032	0.0511242	0	0.0166312	0.262486	0.420549	0.333931	0.107619	1.4532	0.0314473	0.0400655	0.0285321	0.18422	0.150916	0.0815426	0.0562529	0.00900459	0.132662	0.0514935	0.012544	0.411219	0	0.00415829	0.95288
AL157838.1	0.046846	0.117615	0.20147	0.0348408	0.105606	0.0578308	0.167776	2.00488	0.285357	0.188919	0.510881	0.302954	0.48183	1.00446	1.10659	0.509277	0.342369	0.401902	0.209505	0.239645	0.391795	1.1012	0.666112	0.247777	0.5955	0.485992	0.335743	1.05395	0.669649	0.220349	0.290521	1.07253	1.15194	0.745384	0.48414	0.189791	0.95736	0.674321	0.551062	0.675969	0.0732794	0.490531	0.919359	1.65666	0.930928	1.76473	0.634868	0.497371	0.680653
AC010136.1	0.894198	0.492181	0.612044	0	0.303383	0.203792	0.511646	0.123228	0.0441045	0.0924639	0.201958	0.100087	0.0771792	0.347646	0.127437	0	0.0486488	0.237808	0.0279653	0.0245493	0.0436919	0.120664	0	0.0654863	0.0996127	0.232691	0.0242447	0.131704	1.04109	0.103995	0.0783505	0.0263934	0.0431847	0.193139	0.210917	0	0	0.0873629	0.174947	0.127611	0.0586892	0	0.0768933	0.0447697	0.0436242	0.44602	0.0202648	0.151843	0.0789007
AC009121.3	0.0118933	0.0940596	0.111118	0.0132681	0	0.0132139	0	0.575291	0.0457559	0.0799383	0.0448972	0.12114	0.180155	0.377057	0.512306	0.378427	0.063088	0.0548249	0.0435186	0.152811	0.101988	0.588357	0.0169113	0.101907	0.172237	0.132772	0.050305	0.426987	0.202514	0.0269723	0.663821	0.397035	0.246409	0.23794	0.182345	0.144553	0.308824	0.317219	0.170154	0	0.0304434	0.194927	0.332385	0.092892	0.135773	0.220343	0.0946063	0.27005	0.027285
AC009065.6	0.87404	1.01218	0.729113	4.87538	0.751738	0.509823	0.794621	3.91464	12.2945	14.5985	3.49196	11.6687	4.61547	5.87329	18.6425	18.7721	3.63952	16.9977	14.3119	17.1727	3.06048	5.95677	6.8044	27.5435	33.0683	2.97158	21.211	6.80929	10.6659	1.86657	4.80375	3.34541	3.60114	1.44952	9.71539	13.8102	0.756515	18.5112	10.2955	0.851313	9.48047	12.6688	7.47465	9.89861	2.41133	9.04784	17.6326	16.2902	5.3889
AC145098.1	0.510125	0.711949	0.240305	0.200856	0.555876	0.566769	0.446413	0.268793	0.86583	1.2908	1.39709	0.0873261	6.26254	2.56446	0.625437	1.83797	0.509355	0.657047	0.402597	1.2209	1.65828	6.69581	1.57872	0.542802	0.130369	1.18769	0.253843	1.98224	0.908356	1.63325	1.70903	0.587224	7.00826	1.39024	1.41086	0.638248	1.0389	0.876581	0.429306	1.78146	0.806503	1.5369	2.58295	0.644519	1.19896	1.16746	0.503913	0.397452	2.13408
AC022973.4	0.36253	0.126027	0.111662	0.217774	0.147599	0.216884	0.437916	0.374698	0.268216	0.0749743	0.210546	0.202888	1.00911	0.999424	0.736239	0.399293	0.414192	0.160689	0.408162	0.0597174	0.478272	1.61437	0.317223	0.371697	0.726938	0.311318	0.117953	0.480566	0.896928	0.210811	1.3659	1.79769	0.446458	0.969004	0.513065	0.550779	0.543087	0.318772	2.18103	0.258684	0.107073	0.685583	0.405268	0.571748	0.636708	0.568316	0.71478	0.1583	0.19193
LINC02266	0	0	0.0151017	0	0	0	0	0.131758	0.0435297	0.0152098	0.071188	0.0329275	0	0	0.172942	0.00900038	0.0240074	0	0	0.0726881	0.0215612	0.0119092	0	0.0323164	0.180243	0.0574148	0.0239287	0	0.577982	0.02566	2.02345	0.0260495	0.0426219	0.905455	0.127214	0.12033	0	0	0.0215834	0.0419827	0	0.0231804	0.164431	0.0552328	0.0322918	0.0314434	0.0500019	0	0.0129787
AC145207.8	0.323845	0.470417	0.15437	0.36128	0.326483	0.205602	0.248536	1.1189	0.244729	0.24876	0.611256	0.269269	0.700782	0.733352	0.771409	0.717617	0.56443	0.266578	0.338564	0.198139	0.264479	0.827804	1.5459	0.41843	1.00497	0.352137	0.46474	0.332185	0.131292	0.99673	0.790463	0.266278	1.3724	0.60892	0.662013	0.10543	1.30139	1.23394	0.551565	0.686638	0.177631	0.521291	0.853338	0.722677	0.396105	1.32852	0.286227	0.481461	0.132669
AC005840.2	0.267254	0.39171	0.318141	0.185335	0.586193	0.337054	0.298489	2.381	0.375145	0.631127	0.954346	0.346834	0.297844	0.806459	4.04475	0.350486	0.727978	1.02386	0.308347	0.765644	0.213346	0.532181	0.575155	1.04526	2.89752	1.65669	0.618663	1.37957	1.05225	0.360379	0.61707	1.13081	0.408135	1.68844	0.472499	0.625505	0.343851	0.660527	0.330682	0.107204	0.175645	0.399543	0.403729	0.253869	0.240502	0.675786	0.478803	1.08655	0.347986
LINC01977	0.00728367	0.0329164	0.204152	0.0325025	0.0128502	0.0161849	0.042139	0.469756	0.133103	0.156658	0.412437	0.275556	0.196142	0.130518	0.667972	0.0115877	0.401815	0.142697	0.0444192	0.0857853	0	0.513647	0.0414271	0.242705	1.05481	0.14784	0.223355	0.0522987	0.647673	0.0550609	0.481204	0.150921	0.260654	1.64892	0.2829	0.121724	0.236411	0.28678	0.284827	0.0405387	0.04661	0.940088	0.0651385	0.0568886	0.0900786	0.242895	0.881951	0.130928	0.417744
ZKSCAN2-DT	0.175594	0.179492	0.228785	0.219212	0.195464	0.255477	0.210778	0.606687	0.349834	0.309103	1.03638	0.395421	0.436267	0.48984	0.900442	0.422359	0.842726	0.12527	0.377348	0.51031	0.258925	1.21893	0.588531	0.35823	0.817368	0.360653	0.167993	0.618397	0.189836	0.477232	1.59059	0.673774	0.783508	0.620711	0.700814	0.463678	1.00417	0.743402	0.641997	0.232691	0.128419	0.822259	0.500082	0.828592	0.465343	0.611903	0.513628	0.541887	0.398041
AL022322.1	0.28173	0.431243	0.218337	0.790811	0.144303	0.141361	0.225335	2.72713	2.25515	0.500884	1.46378	1.46785	1.12424	2.21728	1.65427	1.1639	1.16662	1.03686	1.26365	0.45734	0.787978	1.06178	2.48112	1.31515	4.73803	2.42571	0.94177	2.1012	1.34114	0.56335	0.57971	1.4437	1.36937	0.73684	1.69989	1.76732	4.32634	2.66637	1.41288	0.35407	0.0348941	1.43364	1.5036	0.789671	2.09226	1.0439	0.851434	1.21233	0.875671
AC015849.3	0.907354	1.74875	1.35352	0.714522	1.62434	1.39356	1.43366	6.69339	3.51643	0.789227	2.51857	2.99003	3.88521	4.37744	2.55865	6.64448	1.30235	2.70642	2.92948	2.60021	1.47478	6.62902	3.60492	2.69317	4.63771	5.44384	3.10412	4.79048	5.25097	2.9454	2.24947	2.7341	3.84521	3.09102	5.94639	2.71648	5.25491	7.15182	4.83614	0.792166	0.444018	2.29628	3.31145	4.24688	2.25952	2.76874	2.05206	1.86835	1.37753
AC011374.2	3.44149	3.35672	1.88361	0.88387	2.18405	3.7136	1.80074	1.17543	0.809644	1.09832	2.64817	1.04476	1.89603	0.614299	1.34172	1.43772	1.78613	1.19838	0.664362	0.583209	1.39183	3.51808	0.668898	0.353576	0.681255	0.52767	1.30903	0.568883	1.26475	1.83422	0.366629	1.33954	1.23577	0.521402	0.885726	0.677077	1.87511	1.88677	2.45591	0.137801	1.86957	0.557959	1.63298	1.23278	1.01281	0.963268	1.50992	1.54598	0.426004
LINC02765	0.131282	0.400471	0.0700889	0	1.65605	0.218789	0.596767	0	0	0	0.165196	0.133718	0.0220957	0.126672	0.237145	0.031329	0.0139277	0.105906	0	1.78517	0.813057	0.096726	0.0560018	0.0499949	0.0190121	0.0399704	0.791277	0.113117	0.0496757	0.168713	0.029908	0.0453371	0.0247267	0.0276469	0.161023	0.159562	0	4.00178	0.187821	0.0487118	0.117615	0.0268958	0.0440276	0.0256343	0.0124892	0.0851275	0.046413	0.0496815	0.060236
AL162171.1	0.816217	0.942655	1.18624	0.182114	1.21601	0.765783	1.39416	0.324948	0.139562	0.341352	0.0684714	0.659811	0.335805	0.225015	0.15122	0.100997	0.750466	0.271739	0.199107	0.116524	0.0518461	0.171821	0.515819	0.138148	0.420279	0.368158	0.134258	0.4949	0.274531	0.658154	0.950391	0.793421	0.47828	0.572961	0.24101	0.24801	1.09895	0.16126	0.224897	0.63936	0.0928565	0.297277	0.162211	0.371875	0.0517657	0.403247	0.0801562	0.120121	1.26915
RAP2C-AS1	3.31473	3.12914	2.48736	0.26707	3.46008	2.38972	3.43361	0.392593	0.403825	0.31686	1.72866	0.144696	1.14367	0.624433	0.240529	0.237306	0.449341	0.500844	0.359373	0.315475	0.3053	0.732667	0.963602	0.357656	0.368026	1.18488	0.303772	0.407255	0.452925	1.35312	1.00686	1.05992	0.728376	0.473125	0.489382	0.397281	0.725225	0.261957	1.51402	0.416806	0.697631	0.324453	0.638168	0.996025	0.301323	0.528814	0.302735	0.376321	0.853389
AC005280.1	0.0957588	0.0432753	0.0511237	1.15374	0.0844713	0	0.0474861	0.531815	0.571023	0.128724	0.602481	0.668815	0.35457	0.290387	1.1443	0.13711	0.10159	0.264853	0.0700778	0.287083	0.0912389	0.221738	0.653574	0.109401	0.416029	0.388732	0.0810058	0.192521	0.326106	0.0144778	2.13789	0.0661389	0.450899	0.161328	0.0391506	0.349159	0.455856	0.364868	0.127866	0	0.0735341	0.431598	0.085638	0.467448	0.0910976	0	0.0169271	0.253668	0.922674
AL512652.1	0.0520928	0.0882817	0.104292	0	0.0919048	0	0.021527	0.349968	0.0501027	0	0.163875	0.378995	0.19727	0.179512	0.723839	0.352221	0.359223	0.0600333	0.0953058	0.585648	0.049634	0.383809	0.111107	0.247975	1.20704	0.370073	0.110168	0.710677	0.29567	0.0787591	0.23735	0.179898	0.269818	0.109703	0.10649	0	0.0563604	0.661628	0.0745275	0.241611	0.0333355	0.480251	0.145585	0.0762876	0.0743356	0.193021	0.161146	0.12321	0
AC005699.1	0	0.0729842	0.0344882	0.100893	0	0	0	0.011573	0.211247	0.0260513	0.0650297	0.187994	0.141342	0.00890436	0.134643	0.0102772	0.0137066	0.0148892	0.00787912	0	0.0677051	0.0339967	0	0.258307	0.0187103	0.0917839	0.0546468	0.0556608	0	0.039067	0.0147166	0.111544	0.0851699	0	0.0660277	0.215915	0.125804	0.0492283	0.394325	0	0.0578741	0.0132344	0.137208	0.365797	3.7303	0.0837763	0.00570954	0.0244465	0.0740999
AC108063.1	0	0	0.125957	0.0350933	0.027749	0	0.0259988	0.309956	0.0907658	0.0422862	0.35625	0.0457724	0.185305	0.216802	0.13113	0.150137	0	0.145008	0.115104	0.0673624	0.119889	0.331098	0.223646	0.0299486	0.182222	0.159624	0.0665265	0.271044	0.0595149	0.0237799	0.179159	0.0362113	0.177746	0.0993687	0.160763	0	0	0.199767	0	0	0.0805205	0.0644459	0.386819	0.18427	0.269332	0.0874188	0.027803	0.0297609	0
DUBR	0.770988	1.42379	1.64894	0.0898108	1.34929	1.35886	1.32561	0.382752	0.157837	0.283034	0.989639	0.121646	0.935435	0.392655	0.210819	0.140392	1.07416	0.242645	0.173723	0.4343	0.528084	0.785425	0.946589	0.0795925	0.0851974	0.40851	0.121143	0.302363	0.486222	1.0533	0.804145	0.609497	0.49571	1.16393	0.196218	0.310474	0.4221	0.53484	0.738305	0.741031	0.416099	0.190304	0.94495	0.861545	0.874849	1.05838	0.446077	0.0820229	0.483034
LINC00957	2.39457	2.6564	2.57226	1.38137	3.05584	2.36069	2.22597	0.686213	0.648759	0.945597	1.52174	0.511777	0.883892	0.471526	0.555666	0.502067	0.659378	1.20489	0.546519	0.944045	1.36342	1.3388	2.29504	0.29357	0.948931	0.391176	0.509471	0.33903	0.774816	2.08699	8.98953	2.41816	1.72873	0.79142	0.979996	0.74663	1.28234	0.648655	1.21777	1.95756	1.23328	0.690952	1.02873	0.827883	0.453769	1.66028	0.830386	0.52876	1.37614
LINC01096	0.133941	1.59475	1.21014	0.0344825	2.21764	1.92313	1.64348	0.249186	0.0990955	0.207751	1.06311	0	0.0953749	0	0.0715822	0.0245873	0.0765141	0.0712421	0	0.386108	0.0392674	0.520537	0.454158	0.0882822	0	0.0209128	0.0653686	0.0295918	0.506818	1.54995	0.211249	0.0830224	0.116435	1.44289	0.042124	0.0469597	0.0668833	0.300978	1.56248	0.382296	1.84611	0	0.10366	0.442597	0.0392065	0.410398	0.118383	0	0.0590923
AC009974.1	0.71556	0.420389	0.458427	0.989862	0.302983	0.445208	0.0236561	0.692245	0.137645	0.192379	0.288132	0.166591	0.337214	0.355078	0.994285	0.34152	0.182193	0.131941	0	0.214523	0	0.753157	0.610481	0	0.0829011	0.261433	0.121064	0.0411033	0.054152	0.389468	0.847678	0.131793	0.431278	0.0602764	0.146277	0	0.123869	0.10906	0.327593	0.265506	0.402956	0	0.127987	0.139721	0	0.212111	0.151786	0.0270791	0.262656
LINC02586	0.104464	0.098353	0.046476	0	0.0460753	0	0.0143897	0.062383	0.0837278	0.117022	0.0438168	0.0253339	0.0732583	0.0239989	0.0241925	0.0138495	0.147767	0.0401292	0.0212357	0.279626	0.1493	0.274882	0.148539	0.132607	0.100856	0.265044	0.110463	0.500054	0.0658801	0.0394849	0.19832	0.0801683	0.278738	0.146662	0.0711829	0.0529029	0.452089	0.574944	0.0166059	0.0969027	0.0668492	0.142677	0.194632	0.169981	0.0993792	0.193537	0.169271	0.0164719	0.319541
AC008735.2	1.11428	1.96706	1.08444	0.233079	1.35154	1.2896	1.17036	6.13432	2.32205	1.18582	2.13242	1.85782	2.6373	2.2719	2.93535	1.92047	1.18214	1.47141	1.81211	2.68441	1.03957	2.4434	3.0038	1.63548	13.3466	1.93188	1.69376	3.20035	2.28384	1.24597	2.08898	1.95076	3.16996	3.59321	2.46767	0.458492	3.71717	2.15236	1.85987	2.4118	0.594215	4.80346	2.88055	2.81036	1.23672	3.37614	2.21591	2.24018	1.51782
AL591806.1	0	0.0265349	0.109715	0	0.010359	0	0	0.98879	0.0338837	0.157858	0.192099	0.153785	0.0889405	0.129495	0.0815869	0.07473	0.124583	0.0270664	0.128908	0.125735	0	0.0988816	0.0333957	0.212422	0.0170063	0.202603	0.0993399	0.118047	0.266609	0.0266318	0.200645	0.0946261	0.0884722	0.210206	0.0360086	0.107046	0	0.17898	0.302411	0.152504	0.0450885	0	0.0787653	0.0573246	0.0558578	0.108781	0.11417	0.0555501	0.0942919
CKMT2-AS1	1.91794	1.60244	1.57978	0.385285	1.95806	1.78444	1.82071	0.570666	0.641763	0.4913	1.10544	0.565956	0.965018	0.771846	0.787389	0.50677	0.547813	0.714866	0.49894	0.879578	0.520748	1.087	0.700859	0.280919	0.97602	0.387931	0.386467	0.597078	0.786626	1.21667	0.748593	1.20426	0.757845	1.54287	0.599758	0.397344	0.964975	1.0306	1.35917	0.634508	0.690913	0.364076	0.790895	0.65799	1.23765	1.06537	0.417861	0.675689	1.01924
AC005670.3	3.91707	5.80985	5.87189	0.585831	5.57592	2.58441	5.34961	1.39723	1.36181	0.993499	2.34456	1.18861	2.51072	1.87126	1.71339	0.884946	4.86128	1.11621	0.759106	0.766337	1.37872	1.97751	3.71686	0.833248	0.608387	1.43301	0.567621	1.46354	1.49395	3.22576	3.50921	2.8165	1.95982	2.01106	1.24047	1.27059	3.82974	1.09678	2.25942	2.67013	2.15565	1.04395	1.8959	2.4457	2.18329	1.32601	0.797616	1.2954	1.92309
CARD8-AS1	0.754009	0.448358	0.873958	1.80778	1.00937	0.507049	0.819973	1.11383	1.29137	1.44035	2.16391	1.95368	3.28394	2.15159	1.25909	2.22026	1.93666	0.983278	0.322688	1.3597	0.875968	4.45545	1.60821	1.38533	0.603444	1.45661	0.685402	1.12079	1.51414	1.59998	1.50679	2.61913	3.51303	1.88038	2.38641	0.994811	2.03229	0.722448	2.28364	1.97559	1.37134	1.80219	3.19414	1.35605	0.918656	1.50721	1.56668	1.13261	2.30641
AC100861.1	0.0639175	0.186553	0.469208	0.623928	0.084575	0.0295895	0.0616315	1.31686	0.932381	1.25302	1.84317	1.8291	1.1206	0.58736	1.76149	1.91088	2.26033	3.25334	2.26733	2.30404	8.75953	1.08763	0.802822	1.7698	2.8695	1.40007	1.96004	2.9143	1.21936	0.169115	0.248756	2.05405	1.37944	0.68985	1.37195	1.41615	1.91326	0.676511	1.06686	0.751019	0.79078	1.20035	1.95304	0.665631	1.01344	1.89962	1.36525	1.66296	2.15677
HECW2-AS1	0.105353	0.0457798	0.0432658	0.289307	0.0857854	0.108047	0.180843	0.196	0.288394	0.141621	0.265137	0.0589601	0.709261	0.636725	0.202693	0.219179	1.10049	0.298859	0.0197689	0.156187	0.393798	0.648268	0.207419	0.115732	0.105625	0.444126	0.145679	0.116378	0	0.300187	0.120004	0.541074	0.76319	1.81757	0.157382	0.517112	0.105215	0.185272	0.0772946	0.496152	0.186695	0.431671	0.552624	0.27692	0.17732	0.615576	0.859522	0.115006	0.548459
SNHG4	0.148759	0.458368	0.514422	0.301737	0.417532	0.308017	0.424728	0.399756	1.93153	0.681717	0.876382	1.78085	1.48516	2.10642	1.91671	2.77543	1.46341	2.61048	3.03501	2.02717	1.5269	2.86818	1.52874	0.875508	1.36113	2.95081	1.63736	2.39844	2.5202	0.674728	0.308086	2.35847	2.48983	3.78065	1.64489	0.62665	0.863256	1.3741	0.896445	0.200715	0.207698	1.39914	1.25478	1.04305	1.53097	0.939547	2.25308	1.3754	1.13241
HLA-DQB1-AS1	0.778561	0.586412	0.440849	0.02632	0.520294	0.498036	0.565474	0.824201	0.363063	1.42716	1.30625	0.549269	4.80468	1.9187	0.491739	1.76411	0.400471	2.20231	0.316535	0.479957	1.86577	12.0189	1.57671	0.920921	0.5125	0.838027	0.648633	7.2843	1.20518	1.05226	0.107495	1.41224	7.37645	0.720423	0.988694	0.286749	1.63363	0.029965	1.08011	3.0639	0.724684	3.67342	3.63962	2.28034	1.90777	1.18015	0.37534	1.47317	1.62375
LINC01572	0.0164434	0.102178	0.109735	0.0489179	0.0265928	0.0426283	0.0203854	0.5278	0.0975273	0.0368403	0.327612	0.127608	0.142989	0.177547	0.49505	0.209282	0.639642	0.0947496	0.116993	0.129111	0.266344	0.118267	0.0779374	0.143504	0.285758	0.194693	0.113019	0.165296	0.27999	0.0642238	0.446404	0.160893	0.325194	0.398227	0.123252	0.291456	0.284648	0.44206	0.125467	0.0203376	0.0245526	0.179667	0.300238	0.355859	0.0990724	0.456962	0.162289	0.0985266	0.235772
LINC01967	0	0	0.0408989	0	0	0	0	0.590143	0.0147361	0.0205959	0.0771176	0.0445877	0.477058	0	0.234183	0.0121876	1.54417	0	0	0	0	0.0322528	0	0.0145868	0.976283	0.0466478	0.27542	0.264028	0.347847	0	1.71032	0.335104	0.245289	0.564648	0.0156602	0.0465546	0	0.194597	0.365331	0.142124	0	0.156945	0.0171276	0.0149584	0	0.922525	0.663542	0	0.0351495
AL133338.1	0.257545	0.436462	0.43541	0.727868	0.355927	0.562747	0.588906	1.95324	0.875228	0.438528	0.680561	1.07428	0.534607	0.414167	1.14516	1.33846	0.810578	1.17732	0.460718	0.707771	0.408981	0.822267	0.585933	0.490392	0.696216	0.531463	0.844233	0.776682	1.34809	0.473749	3.15854	0.701645	0.953992	5.44176	0.482608	0.69126	1.20746	0.45795	0.826991	0.477806	0.318632	0.967326	0.950091	1.04768	0.400181	1.09743	0.561484	0.698489	2.40277
MIR9-3HG	0.0215111	0.0202527	0.0526366	0.0439958	0.0189755	0.0298746	0.0103709	0.017663	0.0258617	0.0457844	0.0744373	0.0156502	0.168955	0.0593019	0.0348718	0.0655932	0.00190176	0.0103292	0.00655924	0.0268708	0.0649033	0.345281	0.0841144	0.0273062	0.00519202	0.0454813	0.0208508	0.149307	0.196706	0.0609801	1.121	0.051588	0.163751	0.573808	0.0769539	0.0626388	0.135761	0.0113838	0.0683895	0.212844	0.0435908	0.0844672	0.196384	0.0910061	0.0528654	0.0265686	0.0205968	0.0932768	0.0760806
AC087620.1	0.582693	0.36208	0.233316	0.325025	0.0771014	0.226588	0.361192	0.391464	0.980757	0.156658	0.439933	1.05983	0.465838	0.281115	1.05256	0.672089	0.247271	0.23503	0.710707	0.655088	0.138797	1.41061	0.828542	0.998556	1.6877	1.15315	0.154038	0.292873	2.48045	1.36551	0.365051	1.30798	0.466434	1.80998	3.3948	1.85906	1.13477	0.962099	2.05631	0.432413	0.074576	0.596881	0.293123	0.511997	0.526613	0.32386	0.824013	0.523712	0.233937
AL031668.1	0.0215973	0.0732021	0.0576519	0.120469	0.0952579	0.0959819	0.0535498	1.25749	0.124634	0.0580647	0.489179	0.502813	0.436197	0.506086	0.840278	0.223338	0.412426	0.0248894	0.158053	0.346866	0.0617338	0.659231	0.522064	0.534606	0.531708	0.372615	0.0456749	0.24812	0.245166	0.114286	1.20545	0.621537	0.162713	0.614009	0.551874	0.590618	0.701	0.274307	0.247189	0.320545	0.082924	0.530957	0.241434	1.05428	0.328737	0.940295	0.439038	0.102164	0.198189
AL357033.4	0.958542	0.374558	0.500203	2.96683	0.406884	0.424389	0.315698	3.69271	1.12987	9.91098	1.67775	2.08689	1.6982	1.93718	5.48788	0.859943	1.07044	1.44518	0.703234	0.67135	0.508151	1.54749	2.08032	0.747904	3.20422	5.01759	0.563948	2.70129	3.25886	0.54482	1.78965	1.84179	2.47733	9.77431	2.14364	1.02925	3.69602	0.851293	0.563665	3.1154	0.627231	6.05371	2.40895	5.73459	0.34967	4.59986	2.36961	3.29333	7.87849
MED4-AS1	0.24028	0.217175	0.192421	0.268056	0.190762	0.13348	0.436895	0.559605	0.115551	0.258398	0.241882	0.279701	0.141543	0.0662405	0.968235	0.2867	0.433352	0.44305	0.410295	0.488812	0.274727	0.429939	0.341659	0.251635	0.835129	0.365781	0.406524	1.20769	0.318218	0.36328	0.985308	0.663829	0.24891	0.278306	0.736782	0.36505	0.623915	0.335697	0.71044	0.356621	0.215266	0.689167	0.402909	0.281504	0.29716	0.556448	0.403502	0.431918	0.358304
AC007128.1	0	0.0476426	0.0281415	0.00784059	0.00619973	0	0.00580869	0.11332	0.243348	0.0472382	0.256469	0.0306796	0.473155	0.552195	0.478523	0.363391	1.76711	0.534565	0.394321	0.285954	0	0.00739744	0.00999348	0.254264	0.90585	1.1341	0.282406	0.0504642	0.21275	0	6.2924	0.582507	0.589065	0.347817	0.416648	0.0854212	0	0.196382	0.02011	0.0391167	0.01799	0.590343	0.180704	0.459729	0.00668606	2.00521	0.813743	0.199477	0.0161236
AC004943.2	0.22055	0.43758	0.441551	0.183033	0.315555	0.239063	0.373455	0.876969	0.455291	0.448328	0.622738	0.536166	0.649599	0.34108	2.12652	0.915704	2.58235	0.619923	1.01696	0.552922	1.16346	0.670935	0.50865	0.238142	0.891975	0.829808	0.71955	0.903815	0.580104	0.477809	1.37253	0.445843	0.564844	1.31408	0.571815	0.760045	0.890452	1.60556	0.384797	0.513959	0.557656	0.771434	0.947112	1.28406	0.956957	1.04144	0.725048	0.620885	0.774385
AC006111.2	0.6097	0.206652	0.341782	0.435314	0.333456	0.3387	0.453519	3.93223	0.609864	1.31135	0.951333	1.38397	0.451513	0.773178	4.74427	1.89147	0.258732	0.618321	0.208221	2.24566	0.232369	2.31025	0.728233	1.16093	2.93142	0.730146	0.412614	1.01565	1.56879	1.93579	2.20849	2.91969	1.76847	3.37686	4.94808	0.796615	2.00533	2.33862	2.01206	0.452454	1.07685	0.824401	0.695207	1.29765	1.09044	0.858472	1.64897	1.97275	0.195824
AL157871.5	0.219904	0.386474	0.652234	0.626938	0.560395	0.651524	0.464467	2.34188	0.869512	0.164226	0.860881	0.568849	0.843034	1.21246	1.42595	0.991241	0.259217	0.30974	0.53643	1.09878	0.256085	2.16028	1.00754	0.511768	0.778462	0.793508	0.103347	1.01756	0.878319	1.08977	0.723628	2.222	2.6922	2.36695	1.72321	0.519699	3.33087	1.79993	1.53809	0.634625	0.375259	0.400459	0.546284	1.0019	0.79031	1.24486	0.669462	1.34075	0.364355
AC012181.2	0.411715	0.416192	0.289219	0.362611	0.15292	0.0963013	0.125365	1.08698	0.687766	0.233032	0.436273	0.189182	1.25824	0.358426	0.270988	0.655006	0.482765	0.249723	0.502166	0.34802	0.619393	1.59654	0.462178	0.495124	0.0627621	0.263898	0.504096	0.933545	1.18891	1.01561	0.44429	0.399108	1.12237	0.70732	0.775194	0.526741	2.06311	0.688049	1.07472	0.402014	0.2496	0.310756	1.57454	0.888541	0.350445	0.401457	0.306434	0.369015	0.944533
LINC01522	0	0.0342975	0.16207	0.0338662	0.0267788	0.0337279	0	0.0271926	0.0583948	0.163231	0	0.0883439	0.051093	0.0418443	0.337454	0.0482958	0.22544	0.139938	0.259184	0.130014	28.1433	0.0639042	0	0.173409	0.131888	0.0616171	0.449403	0.653917	0.344603	0	3.63079	0.174726	0	0.0958942	0.0310284	0	0.131376	0	0.926526	0.394237	0	0	0.101807	0.118551	1.27069	0.0281207	0.134154	0.0287203	9.85456
AL355574.1	0.586253	1.04083	1.06193	0.420442	1.47757	1.20965	0.830624	2.36313	0.483306	1.97018	1.89694	0.731181	1.23338	2.42428	2.67658	1.06592	8.2631	1.39949	1.12365	1.43475	1.15706	0.96966	2.91762	0.996683	1.45544	4.41979	0.354238	2.225	1.82219	1.1396	5.24688	2.74763	2.8788	6.52574	0.727622	0.954294	1.26856	2.76565	1.23813	2.09759	1.98298	1.80158	1.73204	3.06622	3.7845	2.05589	0.888265	2.17896	0.816576
AL132642.1	2.59051	4.76263	3.14323	0.0788171	4.77805	2.56417	2.97797	0.0632854	0.158553	0.253258	0.740845	0.0685344	1.90254	0.129846	0	0.243531	0	0.515657	0	0	0.044877	0.768411	1.77477	0.0224209	0.0341049	0.119502	0.0498047	0.202915	0	4.6465	0.0536505	0.460859	1.19761	0.471148	0.120354	0	1.52876	0	1.86431	0.0873818	0.421968	0.096494	0.816116	1.33354	0.0448075	0.0654455	0	0.0891213	0.0810409
AL590226.2	0.0114708	0.00431991	0.0102067	0.0554527	0.0168645	0	0	0.191801	0.0992934	0.334093	0	0.0500728	0.0418299	0.131762	1.43982	0.0912458	0.543564	0.0220322	0.0186545	0.090067	0.0655763	0.0764656	0.038058	0.0509637	0.0664475	0.0388047	0.0687336	0.1208	0.137447	0.0375759	0.217768	0.0924313	0.0792185	0.410662	0.0468979	0.151036	0.0330947	5.206	0.083878	0.13478	0.0293618	0.0391671	0.0384692	0.093325	0.163687	0.0141677	0.0101384	0.0108523	0.0745611
AL136162.1	0.0362427	0.218384	0.225741	0.188683	0.117225	0.080534	0.0798776	0.400397	0.0929549	0.0974387	0.152017	0.369151	0.162663	0.133218	0.470025	0.355565	0.422947	0.167069	0.17682	0.504468	0.161149	0.178019	0.549697	0.195527	0.71731	0.404598	0.600405	0.503116	0.342845	0.127856	0.784377	0.375482	0.295803	1.18302	0.222265	0.201895	0.0522823	0.245502	0.13827	0.31378	0.0927703	0.420752	0.148556	1.16767	0.183885	0.581927	0.202874	0.274308	0.374156
PLUT	0.158712	0.0398473	0.0470739	1.16072	0	0.00979639	0	1.24001	0.296817	0.177791	0.465995	0.295088	0.118721	0.133692	1.05366	0.203401	0.289982	0.213389	0.0430177	0.151052	0	0.538275	0.2006	0.176285	0.574611	0.250557	0.0279709	0.0633108	0.200183	0.00666546	2.21963	0.152249	0.523129	0.102127	0.171234	0.133959	0.610539	0.078392	0.243884	0.163582	0.0112849	0.126448	0.285847	0.43042	0.192927	0.686092	0.12469	0.0333677	0.212396
YEATS2-AS1	0.0915725	0.242903	0.212559	0.0488581	0.165069	0.141552	0.180982	0.741806	0.195295	0.128449	0.280556	0.243317	0.485821	0.428063	0.287677	0.468724	0.198522	0.169767	0.441905	0.319719	0.23899	0.76688	0.469883	0.132668	0.230633	0.39194	0.155771	0.457402	0.338967	0.288936	0.303853	0.517896	0.551169	0.335381	0.236029	0.10283	0.723673	0.439939	0.296196	0.118183	0.0152868	0.203918	0.360512	0.544189	0.291646	0.398315	0.19706	0.13937	0.228348
LENG8-AS1	1.00178	2.299	2.82737	1.17579	2.45779	2.22604	1.93191	5.16914	1.70622	1.85165	3.71607	4.69189	2.95062	1.99937	4.814	1.47755	5.26966	2.12859	1.05641	2.324	1.25278	4.96456	4.37723	1.32134	8.32681	2.50994	1.39034	2.84726	2.82323	2.13779	6.94172	6.57078	3.22335	8.80129	3.94643	1.60125	4.6967	2.54472	3.16503	3.03949	0.908178	3.14267	3.58129	3.70842	2.82928	5.31657	3.1543	2.18185	3.60296
AL163051.1	0.129198	0.243281	0.333386	0.307484	0.182351	0.153114	0.270512	0.66352	0.289946	0.463135	0.195089	0.839705	0.188456	0.463027	1.07714	0.452198	0.529989	0.377194	0.283648	0.968334	0.213374	0.326368	0.244946	0.672418	0.835728	0.489514	0.528252	0.841096	0.765899	0.312536	1.38336	0.803115	0.551576	0.888797	0.537026	0.327144	0.633681	1.07208	0.230023	0.207734	0.319685	0.547023	0.288858	0.454093	0.229431	0.462764	0.380636	0.48078	0.928718
AC026740.1	0.0493927	0.372026	0.241723	0.275511	0.29047	0.219508	0.204112	5.98766	1.48851	2.43453	0.476501	0.646832	0.900586	0.521969	1.50991	9.29861	14.3228	0.417425	1.08439	1.72758	0.0627484	1.47299	0.725734	1.6145	5.62701	3.74283	0.748613	1.86784	3.67563	0.609861	1.38779	1.78154	1.33343	1.2482	2.57473	3.27677	1.31816	3.78491	1.11493	0.30545	0.252861	0.539683	1.12271	0.594741	1.42531	1.0981	2.48835	1.49534	0.566569
AC116914.2	0.402779	0.859558	1.01545	0.499265	0.236868	0.298335	0.332892	1.84405	0.774784	0.360959	1.12629	1.82334	1.69476	1.17207	1.36808	3.63114	0.33235	0.8252	0.545852	1.43753	0.46905	2.87339	0.69999	0.340859	2.3332	0.499607	1.70363	1.67097	1.60874	2.02988	0.764658	2.88496	3.07665	1.50795	2.42438	0.611929	2.7115	2.27364	2.04887	0.249083	0.572774	0.825173	0.600349	1.44186	1.36239	0.829126	0.553766	1.86297	0.924033
AC007342.4	0	0.0931241	0.424336	1.0903	0.0103871	0	0	0.928186	3.37491	0.142458	0.148169	1.55916	2.80427	1.94769	1.21076	2.16368	8.35722	5.42797	1.40747	1.46248	6.67546	0.123937	1.69106	0.840782	1.3983	2.23468	1.59375	0	0.378721	0.115718	11.8031	0.135547	0.998012	1.93419	1.28779	3.14854	1.45232	4.47167	2.08893	0.371373	0.0753514	2.8707	2.57998	1.71291	6.63151	0.381765	0.572399	0.0111402	3.55229
AC117500.2	0.195544	0.243018	0.234893	0.130888	0.362237	0.173805	0.45252	0.963376	0.28211	0.157716	0.0984233	0.256078	0.773414	0.64689	0.217369	0.466641	0.477138	0.27042	0.214653	0.251243	0.186314	1.50247	0.611703	0.558502	0.566366	0.377058	0.227449	0.477379	0.554936	0.399117	0.601393	0.652782	0.920755	0.905956	0.299802	0.475332	1.22707	0.869256	0.559516	0.326501	0.175186	0.280427	0.524629	0.935458	0.427858	0.5253	0.155546	0.3515	0.157012
AC132872.3	0.786775	1.45031	0.773764	0.346469	0.767091	0.621097	1.19785	2.89322	1.39395	0.8628	1.04213	0.512156	1.89917	2.53999	1.55355	1.66344	0.658963	0.835122	1.11114	1.10843	0.946912	3.53038	1.67809	0.847608	2.33876	1.59695	0.831952	4.51941	1.05764	1.03301	0.778274	1.04869	1.89134	1.30806	0.952311	0.629116	3.58412	1.99856	1.26385	0.268883	0.291487	1.82395	1.55074	2.30439	1.41817	1.91793	1.39077	0.372177	1.06873
LAMC1-AS1	0.706896	1.16726	1.88699	0.0606623	0.863406	0.664559	1.05613	1.19335	0.366095	0.109644	0.821085	0.197805	0.594876	1.31167	0.642237	0.173018	0.230752	0.46999	0.132645	0.0582213	0.41448	0.944356	0.309276	0.181192	0.629979	0.386297	0.172497	0.390439	0.462948	1.15097	0.309694	0.563354	0.307252	0.486678	0.277896	0.0413063	0.411819	0.379849	0.544564	0.0504406	0	0.724108	0.455902	0.902497	0.258649	0.957044	0.504633	0.102889	0.0623738
AC000068.2	0.113245	0.127944	0.113361	0.15792	0.0249741	0.0314549	0.280787	0.456481	0.925811	0.494749	0.285	0.329561	0.262074	0.819511	0.314713	0.292767	0.39046	0.750417	0.31078	0.363757	0.242775	0.297988	0.120769	0.21563	0.902	0.37352	0.149685	0.365909	0.32138	0.171215	1.28994	0.488853	0.559899	0.327917	0.491936	0.258074	0.122523	0.395539	0.459046	0.315144	0.217405	0.290007	0.379786	0.469887	0.457864	0.367159	0.150136	0.374987	0.324751
AC007637.1	1.33094	2.87805	3.4	1.8999	4.0524	1.55823	2.94518	1.02555	1.88573	0.577137	1.51269	1.4785	1.18025	1.8543	0.556799	0.591968	2.53551	0.296868	1.3266	0.750831	0.122721	1.15986	3.45939	0.967374	0.953363	0.174289	0.0453989	0.98648	0.40614	1.25495	2.00508	2.05927	1.38817	0.527418	0.658246	1.67417	0.929017	0.127236	2.00651	0.982373	0.293059	0.410471	1.80781	1.46707	1.34784	0.954498	0.455358	0.731137	1.1327
CHN2-AS1	0.0489594	0.0553143	0.196038	0.291301	0.0575845	0	0.0404643	1.53495	0.141267	0.0658139	0.0616071	0.284959	0.315874	0.0899809	5.37437	0.324544	2.40659	0.0564223	0	0.0524211	0.0155495	0.137418	0.440903	0.17091	0.543584	0.231875	0.120798	0.0234361	0.40139	0.148043	1.72882	0.319367	0.322749	0.326497	0.166807	0.322323	0.670957	0.0414554	0.17122	0.51471	0.0208869	0.200606	0.218924	0.238996	0.139729	0.136058	0.187513	0.0308797	0.299519
AC090559.2	0.514871	0.513266	0.929737	0.2703	0.454181	0.370144	0.475597	3.4183	1.04866	0.162851	0.800319	0.5729	0.637177	0.459216	1.43084	1.85506	0.160654	0.418837	0.221641	1.36197	0.230856	3.28342	0.559844	1.87423	2.71935	0.737686	0.640511	0.739382	0.744904	3.22821	0.448481	3.7653	1.54019	1.24373	3.90049	1.19634	1.24517	1.3848	2.48425	0.337131	0.658957	0.806623	0.575567	0.473101	1.15249	1.37471	0.829822	0.859606	0.277926
AC040168.1	0.43076	0.526924	0.449573	0.0180659	0.537121	0.467795	0.778956	0.0261105	0.0186904	0.0870753	0.240453	0.0188508	0.0844921	0.00446436	0.0135011	0.00257633	0.0103081	0.0821147	0.011851	0.017339	0	0.126132	0.15658	0.00925049	0.00469038	0	0.00342477	0.00465109	0.0367657	0.198318	1.03667	0.227426	0.0579519	0.0613857	0.0297938	0.0639677	0.0210248	0.0658173	0.179167	0.144209	0.0746131	0.00663532	0.0796534	0.101185	0.021568	0.0420027	0.0286258	0.0153208	0.085448
Z98885.3	0.0963583	0.159111	0.118716	0.132304	0.117693	0.0411761	0.110269	0.26558	0.128322	0	0.270482	0.161779	0.187128	0.23499	0.175089	0.306597	0.125817	0.102504	0.0994464	0.246024	0.0988725	0.319867	0.147553	0.112908	0.12881	0.0752241	0.0627023	0.468349	0.196328	0.184907	0.227961	0.366894	0.174509	0.288774	0.287892	0.304049	0.320776	0.423638	0.346409	0.137513	0.0664053	0.106297	0.157434	0.137494	0.239747	0.164787	0.0982677	0.0771378	0.119032
LINC02474	0	0	0.0254496	0.0106359	0	0	0.00787958	0.00853998	0	0.166606	4.37879	0.11098	0.00802302	0	0.0662371	4.33034	0.0606864	0.0988836	0	9.65668	8.53879	0.0301042	0	0.0363067	0.455622	0.125783	0	0.0410732	0.0721498	0.252248	0.0108597	0	0.0269351	0.0602323	0.0194893	0.0434532	1.17589	21.36	0.381912	0	0.0244037	0.0781277	2.0676	3.36946	0.0272092	0.0529888	0.0758374	1.49728	2.23094
LINC02104	0.391348	0.294764	0.435277	0.0485096	0.402755	0.144934	0.251568	0.194751	0.0836439	0.0876786	0.300939	0	0.512295	0.149843	0.120841	0.172946	0.0691966	0.225501	0.026518	0.558691	0.0414307	0.617866	0.123659	0.103495	0.0944575	0	0.2299	0.0624441	0.123401	0.394453	0.123826	0.40044	0.327598	0.0686788	0.0888894	0.0660624	0	0	0.705046	0.484028	0.222608	0.0445419	0.121523	0.106132	0.103416	0.201399	0.153729	0.0411386	0.0249391
TBX2-AS1	1.27424	0.951627	0.749475	0.301174	0.704908	0.63588	0.847872	0.406265	0.768574	0.464517	0.448414	0.0785645	1.20863	0.72936	0.18006	0.300647	0.653008	0.398231	0.0526842	0.427801	0.0308669	0.932017	1.36658	0.400954	0.375323	0.317819	0.125606	0.356672	0.306457	0.718367	0.25831	1.35495	0.620342	0.454822	0.739511	0.213279	0.981399	0.438891	1.00936	1.04177	0.304055	0.110616	0.881234	0.706367	0.267099	1.08034	0.372228	0.490389	0.383992
CD27-AS1	4.52815	4.11084	5.11626	1.49077	7.231	4.03409	4.5061	3.07458	2.09312	3.28985	5.4673	1.73887	2.8242	2.7261	4.96035	1.53676	2.76649	2.98319	2.48207	5.58005	2.79382	3.26713	3.22476	2.11916	5.90516	2.17375	2.60805	2.28635	4.06679	4.19079	3.79231	2.69416	2.59959	3.49355	2.14634	1.98379	3.61856	1.94939	3.27737	1.76374	2.56051	2.25272	2.98766	2.17688	1.67442	3.34928	2.04157	3.05226	3.04377
LINC02696	1.00977	0.0959583	0.654976	0.0421119	0.382937	0.220185	0.163793	0.0169067	0	0.139544	0.30875	0.0137317	0.0555914	0.0520324	0.118017	0.0225205	0.0100118	0.195761	0.0115104	0.0404174	0.00899166	0.258256	0.10735	0.00898459	0	0	0	0.0406566	0.16069	0.10701	0.0429982	0.0325902	0.0533237	0.526654	0.048229	0.0860248	0.0816817	0.035958	0.153015	0.122556	0.0966246	0	0.137145	0.0460674	0.0359109	0.0961607	0.0166818	0.0624979	0.0433001
AC231981.1	0.0935959	0.151064	0.142768	0.178997	0.0235895	0.0891331	0.0773558	0.131747	0.192901	0.197712	0.336499	0.136189	0.123772	0.387038	0.483055	0.180812	0.808549	0.215725	0.114158	0.343589	0.343973	0.211101	0.209135	0.0381891	0.251725	0.569927	0.113109	0.345622	0.505937	0.181939	0.883361	0.3694	0.33998	0.591315	0.122999	0.101569	0.144662	0.458521	0.127528	0.198448	0.119789	0.438285	0.179365	0.300242	0.15264	0.470661	0.212718	0.328898	0.598155
FGD5-AS1	25.9499	31.7901	31.1766	21.9076	34.1643	28.3125	32.3262	23.0129	18.0232	16.1042	39.1913	17.7421	27.6774	27.2364	13.8603	15.73	44.12	21.7388	26.6637	16.542	26.7323	23.3409	38.8764	25.3243	17.6507	20.3547	22.4748	18.3886	15.1023	22.6292	41.8548	21.3346	28.3486	23.2753	13.6355	16.9322	19.2225	22.6141	22.4071	16.4857	19.3704	28.2198	34.8257	32.2115	16.354	22.5711	22.8145	24.7117	49.5787
AC245060.5	0.371752	0.638945	0.612304	1.30594	0.903559	0.918335	1.4578	4.47778	1.99315	1.13768	1.71688	2.06013	1.79385	0.948529	5.04467	3.03579	1.17478	1.40376	0.540249	5.39891	0.290147	5.60287	0.899747	0.884817	11.2541	2.22355	0.715105	1.98209	2.02021	5.77001	0.770324	3.30514	6.80448	3.0524	14.0792	2.07891	1.30076	4.69147	6.1333	0.755721	2.11573	1.8149	0.910733	1.88808	3.74726	1.13567	1.29331	3.73409	0.666858
LINC02175	0.256991	0.345279	0.491332	0.123978	0.32473	0.208358	0.21814	0.167985	0.0267214	0.0280104	0.55936	0.0808524	0.239647	0.114888	0.289536	0.00552504	0.596863	0.0480267	0.0508297	0.0148736	0.0397072	0.321669	0.513564	0.0330633	0.060352	0.169176	0.0293781	0.129667	0.0525635	0.294034	0.791166	0.0559682	0.353216	0.204779	0.163284	0.084419	0.165324	0.132326	0.264987	0.141745	0.0355578	0.156526	0.225171	0.359399	0.0726837	0.109378	0.0491112	0.111711	0.294787
AC120193.1	0.0388462	0.0329164	0.038886	0.0325025	0.0856682	0.0323697	0.00802648	0.156585	0.102746	0.0522192	0.586577	0.12718	0.506701	0.495298	0.283382	0.0772516	0.010303	0.0559595	0.0236902	0.0623893	0.971582	0.67464	0.193327	0.138688	0.140641	0.167552	0.0718843	0.139463	0.0551211	0.0513902	0.0442487	0.279483	0.704223	0.0511293	0.357347	0.162299	0.231157	0.135681	0.203779	0.0360344	0.0124293	0.0994803	0.477683	0.293924	0.240209	0.080965	0.120168	0.202134	0.768649
LINC01082	6.40824	3.20296	5.79401	0.757728	4.92347	4.75747	6.83397	2.22202	1.53376	0.0396973	3.30722	0.30079	8.47431	0.610585	0.451374	0.540288	0	0.27226	0.108056	0.569143	0	5.3773	2.39347	1.60256	0.256599	0	0.312267	0.339266	0.167613	0.5581	0.908227	6.25495	2.642	0.279855	2.83731	2.37787	1.46972	0.41258	5.21073	0	6.04725	0.665503	1.35351	1.0091	0.140468	0	0	1.39694	2.3712
AFDN-DT	0.237086	0.0872102	0.0515132	1.31631	0.0389097	0.122517	0.0364556	2.44968	0.466664	0.133411	0.492596	0.649844	0.361912	0.5548	1.31008	0.140348	0.77212	0.489264	0.0470745	0.572637	0.0472805	0.290166	2.32846	0.220469	1.98821	0.956852	1.02029	0.213783	0.678046	0.137545	1.06767	0.177714	0.758091	0.899871	0.518472	0.661757	0.155098	0.42017	0.299751	0.276185	0.197585	2.19138	0.197236	1.80868	0.0524524	0.806977	0.389854	0.286899	0.215034
AC009812.4	1.53681	2.04605	1.44449	0.0402455	1.64207	2.14835	1.12108	0.478258	0.381669	0.320063	1.70684	0.020997	0.710391	0.407755	0.240611	0.212354	0.704209	0.340909	0.0176003	0.200855	0.013749	0.72904	0.13337	0.192335	2.49725	1.03978	0.373839	0.777092	0.682525	1.39628	1.53686	1.78569	0.815366	4.96095	0.221239	0.197309	0.640104	0.641468	0.87396	0.227556	0.415539	2.46851	0.338756	1.2468	0.116686	0.815392	0.962922	0.109217	0.182076
AC116348.3	0.0493303	0.306534	0.263364	0.0550326	0.0435155	0	0	0.198846	0.118614	0	1.80014	0.107669	0.332104	0.339985	0.0685454	1.11835	0.0785015	0.198974	0	0.0528182	0	1.68747	0.455934	0.234825	3.00046	0.25032	0.417303	0.141682	0.139995	0.29833	0.505717	0.369108	0.836213	0.1818	0.302527	0.374729	0.106743	1.12777	0.211726	0	0	0.0505314	0.220583	0.337129	0.187716	0.297025	0	0.140012	0.0282927
LINC00543	1.23526	0.534316	0.254371	12.9143	0.0249065	0.00784242	0.0350033	9.26294	5.24788	5.45595	0.905975	4.34458	0.249483	1.04107	8.79788	1.55532	1.31797	1.41542	1.11922	1.51154	0.00672547	1.47847	4.15524	3.21225	3.45511	3.96864	2.32129	0.557513	2.17679	0.16008	10.6695	2.86829	4.54018	3.23312	1.5656	4.51478	3.31442	2.34887	0.787689	1.41431	0.975672	3.45619	2.31199	3.71445	0.953537	2.64815	1.41619	1.18869	6.45312
ANKRD10-IT1	2.42557	5.14976	3.71541	1.63447	4.63832	3.34602	4.85703	22.7188	5.54261	1.88195	13.0281	5.30593	9.69911	8.43706	11.4909	10.6443	7.6853	7.31656	7.5649	7.61691	4.6687	17.5113	20.9484	5.64143	33.5708	7.00494	10.2422	17.4163	10.4408	9.77106	3.37482	6.68995	9.76558	5.99938	5.17473	2.96785	13.9844	8.08427	12.7939	1.47987	1.66677	19.5102	8.44391	16.8468	5.71455	27.3697	7.55372	5.17483	3.41719
FAM66C	0.461023	0.713426	0.794331	0.05299	0.569352	0.524631	0.641977	0.0875985	0.247235	0.078875	0.274238	0.040656	0.404425	0.107838	0.170827	0.0889032	0.51874	0.106259	0.0204475	0.11069	0.0239598	0.358788	0.222485	0.0718228	0.0242781	0.0680551	0.0384087	0.080249	0.100439	0.354847	2.13875	0.315204	0.131565	0.670786	0.0970995	0.0594293	0.332527	0.0354875	0.333116	0.222898	0.189528	0.0286211	0.240507	0.444643	0.0478453	0.152706	0.128415	0.391227	0.615361
KANSL1L-AS1	0.213204	0.501829	0.505889	0.112318	0.370921	0.236877	0.186	1.53844	0.558215	0.230872	0.633441	0.387785	0.707704	0.971438	0.987502	0.456965	0.427242	0.300303	0.361171	0.500944	0.214426	1.29657	0.757896	0.225534	1.44087	0.45078	0.231708	0.357201	0.19048	0.537238	1.00515	0.674923	0.624656	0.236966	0.284505	0.332911	0.961125	0.35353	0.819045	0.0219746	0.0757969	0.363992	0.562742	0.578199	0.377481	0.795475	0.392579	0.621934	0.380427
AC025031.3	0.318502	0.119948	0.330637	0.11844	0.156088	0	0.263238	1.0144	0.102111	0.095144	0.445312	0.25747	0.297811	0.585365	0.540913	0.506712	0.45053	0.611753	0.172655	0.189457	0.101156	1.41545	0.0503204	0.30323	0.66625	0.179577	0.0374212	0.0508207	0.200863	0.802573	0.443418	0.936967	0.699874	0.745265	0.470232	0.215062	0.842342	1.12369	0.911341	0.328275	0.0452928	0.87002	0.039561	0.310955	0.57233	0.491731	0.688123	0.267848	0.121782
AC095057.3	1.14811	0.90291	0.600935	0.0753429	0.784408	1.13803	0.697721	0.695702	0.281476	0.196702	0.821499	0.474973	1.00406	0.682673	0.437932	0.573037	0.0955316	0.44104	0.178475	0.674904	0.193045	1.03072	0.544174	0.0535814	1.02695	0.456936	0.297558	0.452599	0.340732	0.782826	0.91032	0.699689	0.795017	0.497788	0.575246	0.136807	0.852469	0.457478	0.697823	0.146178	0.28812	0.368963	0.163578	0.318689	0.310535	0.145975	0.387992	0.500508	0.167849
LINC02106	3.78231	2.76791	4.84747	0.143848	3.65875	2.5548	4.24501	0.134751	0.0826777	0.722215	1.56844	0	0.632971	0	0.0298614	0.0341896	0	0.346727	0.0262117	0.161069	0	0.271435	0.611152	0.0613799	0.0311221	0.0436201	0	0.0617228	0.447245	1.99822	0.318229	0.717414	0.141669	0.271542	0.285554	0.0326497	0.604525	0.0272949	1.57828	0.398698	1.87031	0.0880548	0.216215	0.251774	0	0.119443	0.0189941	0.12199	0.123255
AP003071.4	6.73474	11.0467	10.0448	0.169727	11.7297	9.70252	5.59971	0.408842	0.26339	0.81806	5.71775	0.0885503	2.09117	0.740976	0.0422803	0.258179	0.0215207	1.09874	0.012371	0.477832	0.0386558	0.822021	4.16798	0.28969	0.0881309	0.0823481	0.300302	0.218481	0.537302	10.4123	0.231065	2.59198	0.267449	0.234956	0.487248	0.215732	0.526732	0.218997	9.92539	0.733864	4.23184	0.187014	0.918408	1.01004	0.250873	0.422796	0.206184	0.134341	0.197784
AL008718.3	0.162283	0.0916736	0.0541497	0	0.214731	0.225378	0.167656	0.617805	0.50727	0.218149	0.357359	0	0.614548	0.335536	0.112748	0.613176	0.0860826	0.327284	1.03916	0.347514	0.231934	0.811345	0.115377	0.231752	0.528785	0.247044	0.300302	1.39828	1.07461	0.153347	0.092426	0.513727	0.343863	0.213596	0.248807	0.0616377	0.0877887	0.515287	0.193477	0.0752681	0	0.249351	0.544242	0.396093	0.424554	0.112746	0.502012	0.345449	0.465375
MAGI2-AS3	2.09155	5.083	4.52157	0.187466	4.8255	4.38994	4.51558	0.62618	0.393279	0.784592	2.53037	0.0961752	2.34933	0.690252	0.210147	0.523987	0.318517	1.109	0.087449	0.88522	0.317017	2.24508	2.15843	0.409558	0.170348	0.356998	0.234551	0.389324	0.693075	4.06499	0.404516	2.378	0.71846	0.780897	0.660693	0.399969	1.12721	0.361405	2.34214	1.69595	1.40511	0.452136	1.50657	1.2206	0.619197	1.30548	0.896081	0.320081	0.776161
AC022034.1	2.05687	4.56757	6.13869	0.182597	4.63471	2.33982	6.37153	0.107517	0.22564	1.10745	2.20376	0.0952649	3.77864	0.112806	0.159202	0.850629	0.376228	0.911692	0.106472	0.0467332	0.904515	1.59069	2.98676	0.186994	0.0632091	0.166111	0.0403841	0.68164	0.392244	1.8106	0.888695	2.14792	2.14769	0.798529	0.189602	1.21847	1.84169	0.0207885	1.21767	2.47987	1.23594	0.167662	2.40913	2.40762	0.856401	0.828849	0.49668	0.443908	6.12686
LINC02731	0.403745	0.339377	0.314705	0.00360333	0.410289	0.480874	0.328351	0.0289326	0.105623	0.0651283	0.235733	0.0328989	0.0788254	0.0400696	0.0224405	0.0282624	0.0856663	0.107947	0.0472747	0.0795417	0	0.234577	0.087262	0.0184505	0.0841965	0.00655599	0.0307388	0.0417456	0.0855526	0.148943	0.791019	0.156161	0.0638774	0.704009	0.0792333	0.00981433	0.118815	0.168197	0.0955006	0.0419463	0.0785434	0	0.0686039	0.0725287	0.0184364	0.152593	0.0342572	0.00916742	0.0852149
AC233976.1	0.490897	0.424117	0.770822	0	0.993428	0.160413	0.620513	0.155197	0.0555462	0.0388171	0.254351	0	0.461706	0	0	0	0.0306347	0	0	0.030918	0.0550266	0.69905	0.328477	0.0274917	0	0	0	0.0829358	0	0.21829	0.0657843	0.166203	0.299133	0.638515	0	0	0.124968	0	0.0826247	0.375006	0.110872	0	0.0968412	0.028192	0.0549413	0.026749	0	0	0.298108
AC016747.3	0.477462	0.57664	0.659243	0.257144	0.624511	0.567064	0.612336	2.27118	0.66508	0.265585	1.24305	0.718702	0.956007	1.36166	1.18962	1.29657	0.209602	0.493321	0.502032	1.16347	0.235307	2.5474	0.561859	1.08156	1.40675	1.03596	0.313373	1.01667	1.21483	1.91671	0.918943	1.62992	1.42646	0.936151	2.6757	0.42523	0.961903	0.92009	1.88439	0.30545	0.168574	0.640874	0.920257	1.3663	1.12772	1.38787	1.12048	0.545178	0.30217
AL662797.2	0.134781	0.247448	0.269838	0.169156	0.297234	0.168465	0.0278487	1.11676	0.291672	0.317065	0.381597	0.392233	0.340267	0.394787	0.702302	0.643277	0.446839	0.252404	0.472625	0.30666	0.513676	0.496519	0.191647	0.112278	0.853946	0.495847	0.10689	1.08873	0.796868	0.331135	0.364622	0.484847	0.555312	0.851511	0.499385	0.204768	0.437467	0.55635	0.465998	0.0312562	0.194062	1.17353	0.621513	0.773074	0.0801376	0.53062	0.804092	0.446298	0.231905
AL355488.1	0.191921	0.645334	0.725777	0.290572	0.576421	0.543232	0.868634	3.3687	1.15148	0.429984	1.4605	0.738044	1.26514	1.31642	1.1429	1.72294	0.843519	0.858371	1.22058	1.41886	0.788048	3.32346	1.59839	1.38779	4.18891	2.03123	0.787604	2.4936	1.09796	0.87395	0.874447	1.05729	3.35659	1.05854	0.677236	0.305463	1.16676	2.05453	1.29442	0.0932533	0.169601	2.22806	0.853075	1.31161	1.48671	1.10902	2.52018	1.08511	0.807205
ZSCAN16-AS1	5.93058	5.01338	6.05921	1.37696	5.73077	7.44535	6.05603	2.35146	1.80096	1.10882	4.34121	0.332913	1.78351	1.12039	1.39715	1.94449	1.61605	2.17874	0.624209	3.5134	0.682668	3.08624	1.90915	0.722257	2.73788	2.047	0.897693	2.0146	2.25546	3.88243	2.6267	1.93371	2.72732	1.0207	1.78467	1.3721	1.49825	1.26177	2.76793	2.26754	2.96675	1.03614	1.04999	1.06396	0.624332	0.953725	1.72949	2.07913	0.718265
Z69666.1	0.0650347	0.110214	0.303806	0.145105	0.401582	0.144512	0.241877	0.961212	0.95389	0.131135	0.736516	1.08825	0.465195	0.448219	0.700344	1.28038	0.172488	0.149896	0.0793223	0.557064	0.0154913	1.42037	0.277422	0.758475	1.76592	0.198006	0.189115	0.466967	0.430647	1.31511	0.629673	0.767354	0.796195	0.462232	2.40964	0.691635	1.86461	1.42485	0.852894	0.211146	0.166469	0.433018	0.599787	0.476202	0.819764	0.572315	0.531693	0.476843	0.410297
AL132800.1	0.0373158	0.126478	0.0498053	0.0624439	0.0658344	0.0621888	0.030841	0.0668516	0.574243	0.0752428	0.234778	0.0271487	0.235518	0.771541	0.388882	0.163258	0.178147	0.172015	0.409624	0.0799083	0.195549	0.235658	0.39795	0	0.0540401	0.28403	0.276209	0.133969	0.529494	0.310298	1.1689	0.171822	0	0.176814	0.0953524	0.113385	0.403728	0.142184	0.160159	0.553836	0.0238793	0.0382244	0.292004	0.783277	0.195246	0.190117	0.115434	0.494253	0.363833
MIR205HG	0	0	0	0	0	0	0	0	0	0	0.05124	0.177755	0.242989	0	0.13374	0	0.00392731	0.255969	0.00451515	0	0	0.0155855	0.00526376	0.00352437	0	0	0	0	0.0140075	0	0.0126501	0.00426136	0.0069724	0.144223	0.0113512	0	0.00801029	0.00940347	0.0282462	0	0	0	0	0.00722831	14.0656	0.0137167	0.00654373	0	0
AP000553.2	0	0.0342177	0.24254	0	0	0	0.0500628	0.542587	0	0.284989	0.685988	0	0.0509742	0.0834939	0.210418	0.14455	0.0963925	0.104709	0.0738804	0.453991	0.115428	0.2869	0	0.0288343	0.482465	0.0614738	0.0960767	0.217465	1.03141	0.0686853	1.03496	0.104592	0.28522	0.318904	0.0928688	0	0.327677	0.153867	0.0288866	0.224754	0	0.0620479	0.169284	0.147844	0.0864368	0.280553	0.187379	0.630378	0.277926
MYB-AS1	0	0	0	0	0	0	0	0.415701	0	0	0	0.126613	0.195269	0.0399804	0.120909	0.230722	0.0307712	0.200557	0.0707541	0.155279	0	0.152644	0.16497	0	0.37804	0.0588725	0.245363	0.541484	0	0.0438525	0.132155	0	0.0273151	0	0.237171	0.0440661	0	0.36839	0.331971	0.161433	0	0.594223	0.0648484	0.283176	0.0827791	0.0268681	0.0256357	0.439056	0.199624
OSER1-DT	5.65371	3.251	2.32185	1.9274	3.48952	4.56715	3.28912	2.99912	1.08296	5.63795	3.02111	1.12693	1.27843	1.85589	3.03807	1.08049	3.50147	0.830745	0.639441	0.701665	0.567635	2.06929	3.23598	0.589876	2.4675	2.95656	0.800053	0.4791	2.0852	1.84198	3.59662	2.78433	2.16564	4.89297	1.77807	0.769343	2.75872	0.855032	1.93194	2.42053	2.15781	2.31899	1.15882	3.51309	0.997489	5.32551	3.50157	1.00327	1.03873
AC074044.1	0	0.0416227	0	0.0205497	0.0324982	0	0	0.115501	0.124017	0.074285	0.0695367	0.268031	0.046504	0	0	0.117221	0.332216	0	0.0224672	0.0197228	0.0351018	0.0581646	0.0785768	0.0175371	0.160057	0.168249	0.0194781	0.0793579	0.174251	0.0139249	0.230803	0.0212044	0.173472	0.174563	0.0188277	0.0559709	0	0.163769	0.0527068	0.0341741	0	0.0377378	0.144143	0.0359677	0	0.375394	0.179087	0	0.0211295
LINC00535	0.215799	0.215459	0.15406	0.0335922	0.301037	0.178426	0.182503	0.175321	0.0579222	0.0404774	0.11367	0.0803266	0.223834	0.00691761	0.0906542	0.0199604	0.0745386	0.052052	0.0183634	0.0429873	0.0143451	0.237702	0.014272	0.0668911	0.0145357	0.0509321	0.0371472	0.00720694	0.123433	0.197277	0.634534	0.109764	0.0378095	0.396326	0.0359069	0.114368	0.108594	0.0573666	0.148385	0.139659	0.0256921	0	0.0448816	0.102893	0.0190971	0.032542	0.0133069	0.0284879	0.0748366
AC091588.3	0.270612	0.26752	0.158019	1.20757	0.0149196	0.0563738	0.0838715	2.49977	1.26883	0.454714	0.212824	1.37817	0.939381	1.72518	0.799043	1.27811	0.322978	0.740671	2.76428	0.651927	2.30443	0.569661	2.18848	1.48141	0.783792	0.532108	0.572301	1.62732	0.159995	0.613708	0.616493	0.253103	0.430053	1.83432	0.691491	0.925045	1.75669	0.708887	0.0967889	0.15689	0.30305	1.59391	1.03989	1.12285	0.273529	0.0940036	0.209281	1.2321	3.27872
AL031600.1	0.0685431	0.258134	0.792865	0.0764664	0.786028	0.43154	0.50985	2.53778	1.34047	0.552837	0.804999	0.332452	1.51894	3.24381	1.46038	1.23586	0.339347	0.105322	0.752414	0.415874	0.870772	3.27055	2.01423	0.717822	0.330877	0.510125	0.362394	1.41085	0.734852	0.742685	1.82176	0.263008	1.33403	1.56375	0.420353	0.624811	1.38429	1.97328	0.806291	0.169551	0.116967	0.889354	1.02165	1.71759	0.891158	0.93124	0.383681	0.453932	0.838655
AC073569.2	0.331098	0.374075	0.687426	1.3954	0.843759	0.0408736	1.03378	0.593167	1.09688	0.59344	0.462923	2.78358	1.7337	3.44825	1.89139	1.43393	7.37648	2.92535	1.92945	0.945356	4.38153	0.69699	3.19094	2.06646	0.372938	1.94146	2.83978	2.5887	1.94886	2.1414	5.23812	3.09146	1.94014	2.24674	1.01526	5.70096	3.42302	2.61661	1.64915	1.77454	2.26003	2.33644	2.59091	3.87903	2.27487	6.37268	1.39816	3.23688	4.38872
AC092944.1	0.413301	0.228709	0.427796	0.828056	0.349703	0.449822	0.285819	0.324884	0.154137	0.374167	0.371478	0.331375	0.291021	0.465057	0.234404	0.335474	0.447418	0.24301	0.288057	0.144498	0.257171	0.577063	0.143922	0.128484	0.109935	0.316726	0.169462	0.278592	0.335118	0.204039	0.989598	0.19419	0.579861	0.213153	0.198289	0.166589	0.146011	0.171406	0.329839	0.266022	0.0971565	0.155522	0.471453	0.461151	0.312941	0.195333	0.268378	0.303237	0.42571
AC027544.2	0.082687	0.280259	0.110362	0.230613	0.0364702	0.0918684	0.0683397	0.796224	0.258466	0.0555762	0.41619	0.391027	0.156563	0.170964	0.22979	0.378202	0.0877223	0.0714682	0.100853	0.1328	0.0590881	0.71801	0.176361	0.413291	0.957969	0.356646	0.0218587	0.2078	0.351988	0.203149	0.235466	0.214164	0.311478	0.391796	0.232418	0.659523	0.760418	0.341316	0.571772	0.0767018	0.0264567	0.254101	0.254195	0.74673	0.314648	0.402126	0.182705	0.176014	0.0948478
AC009226.1	0.141997	0.252102	0.175986	0.147097	0.0178942	0.0676134	0.117359	0.290732	0.409718	0.190881	0.599853	0.236134	0.179243	1.42603	0.225495	0.16943	0.559537	0.327284	0.148451	0.184617	0.0966394	0.213512	0.158643	0.086907	0.440654	0.360273	0.353927	0.101958	0.172704	0.122678	3.08472	0.198485	0.592209	0.266995	0.145138	0.123275	0.0658415	0.0901752	0.183804	0.131719	0.103849	0.436365	0.192752	0.207949	0.173681	0.225491	0.233077	0.0767664	0.407203
AL449106.1	0.0986606	0.126329	0.0702305	0.38156	0.0522186	0.00730771	0.0761056	0.365287	0.309979	0.274091	0.0579356	0.957059	0.34871	0.163193	0.639757	0.193585	0.139558	0.0682197	0.0962685	0.415503	0.00626692	0.394609	0.271222	0.801535	0.114303	0.654169	0.201696	0.264473	0.211548	0.0397773	3.2291	0.454287	0.699941	0.90034	0.403369	0.369733	0.441205	0.359217	0.250934	0.414887	0.0673444	0.0943254	0.389696	0.687102	0.206488	0.359477	0.162774	0.186682	0.65639
TRPM2-AS	0	0.154069	0.242681	0.215521	0.0300736	0.0378777	0.00469612	6.58608	0.207668	2.63514	1.01528	0.0330712	2.23301	4.19018	1.85539	1.5503	0.777617	1.32927	1.1435	0.079089	0.0595521	0.73561	0.0323175	1.585	4.78083	2.23741	2.84793	2.07256	3.80552	0.476781	11.4041	1.05961	2.01732	4.03249	1.73069	1.58838	0.14754	3.71661	0.113807	0.959275	1.43261	3.28269	0.323945	2.40202	0.0648653	2.08958	0.582552	0.0107513	0.0782122
Z97989.1	1.12965	1.28843	1.00516	0.11402	1.29069	1.26106	0.94253	0.727595	0.269035	0.180778	0.947645	0.101754	0.801248	0.244688	0.246662	0.282413	0.199739	0.415348	0.0918547	0.518365	0.158886	1.08709	0.68075	0.189489	0.708906	0.229289	0.119451	0.177673	0.63099	1.01255	0.563718	0.365344	0.339413	0.441803	0.522331	0.163451	0.768233	0.327945	0.795247	0.229535	0.48881	0.44082	0.432965	0.588201	0.29681	0.563076	0.461178	0.147588	0.283838
AC011676.1	0	0.037062	0	0	0.173624	0	0	0.176307	0.126203	0.264582	0.536618	0.286394	0.138028	0.271303	0.0455818	0.36532	1.00925	0	0.400108	0.351234	0.531346	0.414331	0.559736	0.562159	0.617582	0.499378	0.693753	0.895059	0.0620633	0.0247982	0.149465	0.302095	0.247143	1.41619	0.0670589	0.24919	0.780811	1.08327	0.28159	0	0.167937	0.201617	0.146685	0.224187	0.374487	0.303874	0.057987	0.186212	0.413914
RGMB-AS1	0.477814	1.77643	1.44603	0.235532	0.842984	0.500005	0.642872	1.0501	0.496966	0.463056	1.25842	0.234447	0.360016	0.0842419	0.0231604	0.0972303	0.135569	0.480215	0.25751	0.404519	0.142931	0.321634	1.51683	0.0740539	0.136783	0.0902176	0.851874	0.111701	0.273301	1.32721	0.443006	0.920978	0.156968	0.649373	0.136292	0.211025	0.384712	3.17548	0.884961	0.206152	1.07373	0.216268	0.422344	0.661767	0.338274	0.1544	0.117854	0.236538	0.210312
AL512770.1	0.124525	0.38103	0.408582	0.0578829	0.425655	0.224821	0.222989	0.729682	0.279457	0.188317	0.99239	0.490731	0.777204	1.17291	0.634441	0.726399	0.26972	0.574024	0.487287	0.294435	0.207632	1.01031	0.663989	0.261806	0.826534	0.458115	0.384051	0.610982	0.225777	0.435372	0.307325	0.639079	0.478851	1.04349	0.631089	0.48873	0.797129	0.461295	0.697767	0.202144	0.11953	1.16927	0.429214	0.460967	0.172759	0.821876	0.554885	0.377975	0.130935
SUCLA2-AS1	0.212335	0.213241	0.440849	0.868559	0.291365	0.340762	0.194991	0.760801	0.408446	1.04658	1.75156	0.411952	0.138979	0.520324	3.04878	0.487945	1.50177	1.06037	0.287759	1.06096	0.134875	1.01813	0.738033	0.741229	0.990834	1.05352	0.648633	1.3891	2.0979	0.428039	3.52047	0.488853	0.710983	0.596212	0.265259	0.645186	0.408409	0.479441	0.855086	0.744091	0.634099	0.580013	0.13187	0.345505	1.07733	0.917897	0.792385	0.937468	0.595376
AL034550.1	0.0528324	0.11938	0.176288	0.206289	0.0582561	0.102723	0.163745	3.56121	0.800322	0.355101	0.531845	0.480471	0.789169	1.69317	1.30306	0.661912	0.294261	0.31965	0.692723	0.395976	0.176185	0.86193	3.96276	0.326944	0.860751	1.04555	0.251397	0.77767	0.549758	0.429341	1.85053	0.364904	0.684123	0.653656	0.796512	0.200666	1.51476	0.553594	0.26455	0.269545	0.185948	1.02826	0.812085	2.55323	0.452346	0.440463	0.256825	0.562318	0.515122
AC006059.1	2.85349	1.94932	1.46142	0.129555	1.94639	1.82479	2.13899	0.653869	0.0957376	0.289916	0.626273	0.313818	0.991236	0.548826	0.0691566	0.145164	0.704013	0.420616	0.505869	0.373024	0.173877	1.10009	0.77846	0.315891	0.384408	0.235715	0.26314	0.428836	0.627749	1.2165	1.3795	0.935774	0.687435	0.331904	0.339139	0.529299	1.00515	0.252852	0.886101	0.646347	0.806846	0.237916	0.57492	0.809847	0.205173	0.50714	0.439889	0.455171	0.494779
AC098851.1	0.114239	0.283947	0.0304948	0.101955	0.0201546	0.101539	0.188833	0.163728	0.373573	0.153566	0.25875	0.365697	0.749857	0.661359	0.190484	0.109047	0.0484781	0.315965	0.19507	0.318021	0.0217693	0.456915	0.844677	0.174017	0.264702	0.394188	0.314075	0.524969	0	0.639054	0.156151	0.368212	0.516398	0.120288	0.023353	0.0694235	1.48317	0.377244	0.217917	0.211939	0.0292416	0.140424	0.383117	0.825333	0.239091	0.169316	0.383681	0.172927	0.104832
Z99127.1	0.0804729	0.242449	0.411727	0.224438	0.141975	0.20862	0.0554249	1.08126	0.154797	0.180293	0.776338	0.565956	0.293456	0.702518	1.32319	0.896182	0.113831	0.278218	0.0981522	0.330291	0.0766745	1.0023	0.343278	0.26815	0.660392	0.136116	0.170187	0.404472	0.634375	0.365001	0.641651	0.756521	0.492599	0.254204	0.575767	0.387156	0.0580436	0.391798	1.08734	0.124413	0.0514966	0.302252	0.68969	0.602339	0.331742	1.05605	0.521585	0.355292	0.384617
AL445471.1	0	0	0.0423952	0.0354356	0.0140099	0	0	0.199169	0.0611008	0.128096	0	0	0.481146	0.831884	0.220683	0.151602	0.0168491	0.109817	0	0.0680195	0.121058	0.217313	0.0677485	0.0453612	0.069	0.25789	0.117557	0.296495	0.0300477	0	0.994988	0.0731292	0.299133	0.133784	0.0486995	0.120645	0	0	0.0302957	0.441971	0.121959	0.0325373	0.355084	0.24809	0.256851	0.117695	0.112297	0.120205	0.255048
AC012409.3	0.305335	0.614942	0.159468	0.08886	0.222501	0.353988	0.482767	0.0118916	0.204292	0.0535367	0.417622	0	0.804363	0	0.0737859	0.0316803	0	0.061196	0	0	0	0.37727	0.169889	0.0126389	0.0769012	0	0	0.114385	0	0.331174	0.0302434	0.122255	0	0.0139785	0.027138	0	0.057452	0.0168611	0.227913	0.0738871	0.0849528	0	0.118723	0.142569	0	0.0245949	0.0234667	0	0.0152279
LGALS8-AS1	0.0178767	0.0100986	0.0596501	0.0598296	0.0315391	0	0.0443247	0.120099	0.13755	0.156201	0.0562371	0.221102	0.0451315	0.0492826	0.298081	0.0213304	0.161206	0.0103008	0	0.0765628	0.0340659	0.056448	0.0762577	0.0170195	0.0129444	0.117927	0.103968	0.12836	0.0169109	0.0270278	0.712701	0.102893	0.185187	0.207058	0.0182721	0.0814785	0.077365	0.238404	0.110828	0.0994965	0.0915181	0.036624	0.0799366	0.0698125	0.0510196	0.0910787	0.110601	0.059195	0.0512647
LINC01465	0.120834	0.204777	0.232955	0.0898677	0.183573	0.305794	0.083223	0.228502	0.245348	0.324863	0.515277	0.244198	0.163827	0.296102	0.531686	0.272336	0.427307	0.154725	0.0982534	0.431258	0.140715	0.29676	0.219542	0.153386	0.311093	0.245262	0.283938	0.086762	0.279413	0.197913	0.833477	0.332285	0.354026	0.516	0.253873	0.418151	0.17431	0.204627	0.204886	0.323808	0.163241	0.19254	0.660384	0.0983087	0.293766	0.429073	0.272928	0.234988	0.346512
AC009704.2	0.134816	0.152315	0.395864	0.511359	0.118925	0.0898712	0.0222847	0.821182	0.570528	0	0.339285	0.235401	0.204213	0.854818	0.599453	0.536203	0.171631	0.403951	0.394641	0.230957	0.231214	1.22033	0.268376	0.436395	4.76381	0.602011	0.256602	0.851852	0.459114	0.163062	0.153565	0.217268	0.330099	0.227128	0.578748	0.245785	0.29172	0.23972	0.617205	0.150069	0.345088	1.32574	0.271276	0.0526484	0.38476	0.424605	0.238311	0.739771	0.0927859
DDN-AS1	0.0989251	0.151212	0.116502	0.090885	0.0615984	0.148701	0.0288566	0.271051	0.296631	0.172092	0.161092	0.110075	0.1616	0.73794	2.51468	0.379568	0.734645	0.637083	0.156146	0.149534	0.105345	0.318493	0.223407	0.0277005	0.109553	0.401585	0.344582	0.392759	0.495425	0.118772	0.231994	0.502395	0.257565	1.4828	0.285495	0.265224	0.138509	1.87727	0.37741	0.377854	0.0521332	0.274197	0.305741	0.272699	0.171612	0.474358	0.195441	0.286279	0.200248
AC024267.4	0.695188	0.994871	1.11344	0.232665	0.511037	0.334698	0.497956	2.09649	1.29269	0.342654	1.69124	1.48361	1.65757	1.59708	0.933778	1.23502	0.737523	0.480694	0.734861	0.868399	0.287029	4.00004	1.48275	0.573607	2.81893	1.81085	0.147021	1.09816	1.18373	2.11963	0.97664	1.62719	3.18614	1.07361	2.06063	1.05618	1.80514	1.53046	1.45872	0.171965	0.296579	0.949488	1.13981	1.44793	1.3227	1.30941	0.901172	1.03041	0.345553
AC093582.1	0.405918	0.26752	0.316037	0.981153	0.179035	0.0375825	0.307529	1.24231	0.748287	0.682071	1.87285	1.67349	0.797051	1.49205	1.97411	1.07631	0.50241	1.01355	0.247548	0.253527	0.676827	0.640868	1.39486	0.257636	1.91049	1.81947	0.357688	1.55445	1.59994	0.102285	1.04033	0.584083	1.84763	1.21101	0.207447	1.182	2.56183	0.257777	0.193578	0.815828	0.0432928	1.386	1.17224	1.35402	0.772318	1.78607	0.239178	0.832068	3.10411
AC008537.2	3.89075	3.8463	4.50779	0.421993	3.26529	2.61167	3.95257	0.532455	0.883554	0.363205	2.03994	0.746983	1.88721	1.34075	0.525609	0.322389	1.08925	0.529339	0.988649	0.52073	0.489132	1.90539	1.11415	0.797429	0.58693	0.575839	0.0857115	1.12522	0.562304	2.14463	1.78505	1.86616	0.941463	1.0811	0.828498	0.123147	3.33251	0.480435	4.50979	0.350887	0.311223	0.553539	3.35268	3.16546	2.6475	2.57795	1.79104	0.766868	0.805813
AC068724.2	0.0489594	0.0276572	0.032673	0.0273094	0	0	0.0202322	0.263134	0.0706335	0.131628	0.246428	0.0712397	0.0618014	0.0337428	0.13606	0.233672	0.129852	0.0846334	0	0.0262105	0.0699727	0.206127	0	0.0233059	0.673572	0.0745312	0.0517706	0.316387	0	0.0185054	0.139421	0	0.299695	0.154657	0.150126	0	0.105941	0.279824	0.0700446	0	0	0.200606	0.164193	0.143398	0.0698643	0.136058	0.0432723	0.115799	0.0842399
ADPGK-AS1	0.078853	0.0750216	0.204951	0.046299	0.0366096	0.013833	0.0754612	0.141266	0.071849	0.10042	0.255891	0.169087	0.202565	0.29175	0.219136	0.155161	0.105669	0.062176	0.1063	0.142195	0.142354	0.388771	0.123925	0.0829743	0.0540918	0.130568	0.0702154	0.125157	0.282667	0.0564717	0.321458	0.176764	0.109434	0.201017	0.0933226	0.17024	0.161645	0.0685243	0.150417	0.169389	0.0584274	0.0510145	0.227331	0.202591	0.142133	0.119177	0.0696935	0.121718	0.276111
DDX11-AS1	0.0807327	0.125416	0.0808154	0.0956941	0.120178	0.0840911	0.087576	0.352545	0.0776485	0.156005	0.273019	0.359759	0.127386	0.243429	1.28306	0.180618	0.840431	0.471009	0.22771	0.637502	0.46634	0.276167	0.0789218	0.18735	0.730725	0.558171	0.282783	0.514469	0.410493	0.0839162	1.81047	0.243953	0.15681	0.775699	0.247554	0.0919908	0.163775	0.602412	0.110689	0.074889	0.167904	0.217084	0.242547	0.211828	0.624024	1.46766	0.365694	0.639681	0.277819
PPP1R26-AS1	0.12155	0.219723	0.180773	0.282824	0.208318	0.169773	0.120551	0.351524	0.567831	0.219415	0.878369	0.429528	0.637109	0.765917	1.9978	0.897818	2.24008	0.452251	0.376987	0.695341	0.502958	0.318013	1.36786	0.254587	0.331936	0.412367	0.341521	0.638362	0.847587	0.238903	1.67332	0.487723	0.379381	1.29815	0.223628	0.743942	1.06709	2.1128	0.44054	0.335033	0.226681	1.55103	0.547398	1.20365	2.32258	0.347437	0.27625	0.453413	0.326656
AP005230.1	0.00687966	0.0544085	0.0183646	0	0	0	0.00568595	0.209525	0.0198505	0.258944	0.398217	0.0100104	0.0463157	0.417249	0.17207	0.0930325	0.167868	0.00792833	0.00839107	0.0220983	0.0131099	0.00724113	0.00978231	0.00654978	0.119556	0.0907657	0.0509228	0.177832	0.0520637	0.0364048	0.43884	0.190066	0.362816	0.282516	0.239081	0.0836163	0	0.0873783	0.059055	0.0765803	0.0704395	0.169132	0.0538348	0.114183	0.0196343	0.395116	0.291865	0.00650872	0.11048
AP003774.2	0.0387595	0.437905	0.646653	0.0648599	0.0170954	0	0	0.416629	0.0745576	0.130257	0.341406	1.12796	0.864361	0.133565	4.49707	0.292901	0.143919	0.134003	0.0236373	0.166	0.0553951	1.26468	0.496016	0.110703	0.196458	0.590039	0.450836	0.139152	0.146662	0.117201	0.110375	0.312322	1.67906	0.448933	0.435783	0.117772	0.712892	6.86735	0.221808	0.53931	0.0992127	2.34249	0.736589	0.34057	0.2028	0.233377	0.274058	0.56838	0.555749
AC002091.1	0.140286	0.105663	0.0624131	0.104335	0.185625	0.155863	0.0966204	0.397929	0.0674632	0.22001	0.764945	0.0680423	1.59374	0.870165	0.259906	0.353374	0.0992191	0.188615	0.11407	0.400546	0.690599	2.23946	0.831145	0.178079	0.20316	0.450845	0	0.268611	1.50401	0.141399	0.479387	0.40372	0.858732	1.99415	0.382368	0.319697	0.657706	0.118784	0.423705	0.824166	0.0897724	0.335304	1.1239	0.456539	0.111214	0.173268	0.0619951	0.641489	0.804589
AC111170.2	0.0345138	0.0649895	0	0	0.040594	0	0.351811	0.0103053	0.0774556	0.0463953	0.188195	0.0167401	0.2614	0.0792897	0.0959151	0.0640601	0.0610259	0	0.0561282	0.0615901	0.0109616	0.496472	0.163586	0.0766706	0.0833039	0.128433	0.0121652	0.0165212	0	0.104363	0.104836	0.423787	0.119178	0.169594	0.152867	0	0.497883	0.0438358	0.351131	0.106718	0.0588966	0.0471389	0.102887	0.146016	0.153224	0.0639423	0.0508411	0.0108843	0.145162
LINC01081	1.45636	1.61375	1.68213	0.187466	2.37174	1.08909	1.34255	0.200699	0.323243	0.0376484	0.56387	0	0.966317	0.0386047	0	0	0.0594248	0.516416	0.0341598	0.149935	0	0.471655	0.438058	0.0266639	0.0405592	0.0284234	0.0592301	0.241316	0	0.69867	0.255215	0.257918	0.342877	0.20643	0.429393	0	0.424218	0.106714	1.76301	0.207837	0.215067	0.114755	0.313085	0.382805	0	0.129718	0.0742608	0.0529936	0.257007
BX119904.2	0.178052	0.34485	0.407392	0	0.538505	0.254343	0.126135	0	0.0489284	0	0	0	0.0428103	0	0	0.0202333	0	0	0	0	0	0.10709	0	0	0	0	0	0	0	0.0576849	0.17384	0.0585605	0	4.98163	0	0	0	0	0.218342	0	0	0	0	0	0.0483956	0	0	0	0
AC010478.1	1.65703	2.52633	4.85346	0.103602	3.23665	2.45808	2.74656	0.278918	0.0980757	0.450391	1.62454	0.0158975	0.812151	0.0100398	0.146752	0.0564902	0.0386361	0.425992	0.0133258	0.259306	0.0832785	0.643975	1.22469	0.083213	0.245243	0.00923998	0.073168	0.112442	0.148138	2.64843	2.11149	1.20318	0.289806	0.598213	0.176813	0.105125	0.350676	0.104073	1.47971	0.344579	1.38665	0.0671492	0.40508	0.53333	0.232126	0.546514	0.152893	0.156769	0.321663
AP001486.2	1.38306	1.92517	2.00915	0.184698	2.39963	1.93848	1.66936	0.670779	0.614892	0.198587	1.24677	0.403975	0.990273	0.603873	0.283137	0.619986	1.52673	0.343433	0.689676	0.85633	0.463529	1.24394	0.825755	0.337067	0.630757	0.690183	0.974985	0.442586	0.419246	1.24578	0.612175	0.545358	0.438959	0.439842	0.48944	0.321184	0.369269	0.682591	0.971738	0.22682	0.352066	2.63519	0.361613	0.686335	0.145386	0.325602	0.799179	0.453032	0.146084
AC007638.2	0.239507	0.202946	0.139855	2.20434	0.204673	0.141366	0.080417	0.147496	0	0.191163	0.0188362	0.0217813	0.0188956	0.123801	0.2184	0.0178611	0.0714634	0	0	0.0080138	0	0.0236336	0.0319275	0.00712571	0.184264	2.34714	0.12663	0.0107483	0.269048	0.101844	0.034102	0.258474	0.140971	0.0709287	0.0153002	0.0454844	0.744993	0.12358	0.0999411	0.041657	0.00957916	0	0.0669354	0.102301	1.40981	0.0277328	0.0198456	0.0424863	1.12468
AC018552.3	0	0.0529267	0.0625253	0.0261306	0.0619862	0.0260239	0	0.335701	0.135169	0.157433	0.0884217	0.170412	0.15769	0.484295	1.00895	0.0558963	0.323042	0	0.0285689	0.0752374	0.133905	0.0986148	0	0	0.37313	0.1664	0	0.0672734	0.044315	0.0531199	0.720374	0.188742	0.0441168	0.0246634	0.143646	0.106757	0	0.148747	0.424467	0.173821	0.0299779	0	0.0523686	0.11434	0.245111	0.238672	0.103511	0.1108	0.0806036
MYRF-AS1	0.0225393	0	0	0.0301737	0	0.0050084	0	0.181707	0.281817	0.502956	0.0964303	0.0393557	0.0758702	0.06835	0.0814288	0.0573732	0.0430413	0.025975	0.137455	0.168931	0.0644263	0.0427024	0.0833274	0.261794	0.189318	0.114372	0.0619671	1.31413	0.102343	0.023854	0.092426	0.342484	0.114621	0.0806919	0.0230377	0.0753349	0.507224	0.183213	0.103188	0.0250894	0.109618	0.0554114	0.181414	0.154036	0.566072	0.104394	0.0239053	0.136474	0.491229
AC004000.1	0.150383	0.475729	1.00358	0.603961	0.37144	0.167082	0.596592	4.25674	1.01247	0.404307	1.21108	1.66303	1.18959	0.663323	1.75527	3.13415	0.701981	1.24781	0.660317	1.06271	0.257913	3.26067	0.983631	0.629959	4.52989	1.67882	1.68559	0.647876	2.44684	2.77385	0.342595	3.35837	1.81276	1.01342	3.87347	0.639722	3.83979	4.54583	2.95471	0.0557992	0.654391	1.72531	1.44576	1.64438	0.629478	2.70251	1.4089	0.711375	0.621001
AL138789.1	0	0	0	0	0	0	0	0.571129	0.260952	0	0	0.197393	0.0684965	0.149593	0.24505	0.183448	0.431758	0.46901	0.347469	0.334075	0.232659	0.0428358	0.077158	0.0258307	0.0982292	0.39926	0.459033	0.603919	0	0.0205102	0.18543	0.0312322	0.191632	0.314253	0.0970608	0.288541	0	0.379058	0.349347	0.0251678	0.0173622	0.333508	0.0758253	0.42382	0.0129055	0.125665	0.16786	0.0256688	0.124488
AL590729.1	0.0454562	0.0770346	0.121341	0.126777	0.0400981	0	0.112707	0.427536	0.0655794	0.152762	0.371793	0.429925	0.153011	0.814539	0.663203	0.144634	0.458131	0.10477	0.304934	0.219016	0.0649659	0.52629	0.38781	0.173106	0.394974	0.276793	0.0720994	0.0979163	0.387002	0.0859066	0.414223	0.706405	0.321059	1.4359	0.348461	0.03453	0.737701	0.144334	0.130065	0.0843318	0.0581771	0.46563	0.152445	0.244085	0.36757	0.589505	0.120528	0.430053	0.234637
LRIG2-DT	0.423691	0.765898	0.5655	0.0649918	0.962403	0.317747	0.512131	0.161298	0.122251	0.0284774	0.386529	0.377608	0.423403	0.189805	0.419468	0.303326	0.314644	0.115965	0.0581369	0.328895	0.0353231	0.930926	0.376534	0.428586	0.383489	0.209621	0.140006	0.0836609	0.440879	0.832752	0.349896	0.713299	0.364093	0.267677	0.384341	0.104601	0.561541	0.524675	0.9446	0.17686	0.11523	0.249554	0.236819	0.548087	0.347645	0.338512	0.210642	0.145307	0.182251
AC012173.1	0.0302865	0.0684354	0.0404234	0.0337875	0.213732	0.134598	0.100126	0.461199	0.495201	0.0814255	0.190552	0.308485	0.305845	0.166988	0.462921	0.0963669	0	0.209419	0.184701	0.194568	0.0865709	0.382534	0.129195	0.0865028	0.87721	0.122948	0.0960767	0.260958	0.286502	0.0686853	0.655472	0.0697278	0.228176	0.287014	0.185738	0.184053	0.327677	0.384668	0.231093	0.280943	0	0.248192	0.270855	0.236551	0.0576245	0.224443	0.0803053	0.057307	0.104222
AL117382.2	0.0287488	0.259843	0.38371	0.8018	0	0.0159705	0.0831618	5.42078	1.21662	0.927496	1.71833	3.40929	0.435475	1.68416	26.3051	2.12677	0.899735	1.83877	1.47272	7.24904	0.698492	1.43732	7.25592	1.90223	30.4758	5.32468	1.71757	0.887623	0.924648	0.152129	3.14371	1.07555	1.46199	0.423797	0.999074	1.61605	1.18195	6.99237	2.15247	0.7467	0.367941	5.12409	0.883792	9.7675	0.0546988	0.785611	1.38481	0.788763	1.74778
UBE2R2-AS1	0.0603858	0.500308	0.42985	0.606295	0.230827	0.514363	0.282812	3.24546	0.929262	0.432927	0.683867	1.40586	0.863882	0.860103	1.84596	1.28092	0.576568	0.255165	0.294608	0.60345	0.210964	1.90676	0.457939	1.80136	1.6324	1.42996	0.574678	1.38748	1.44712	1.84116	0.66491	2.20122	1.49751	1.78034	6.13097	2.17123	1.17599	1.78957	1.97742	0.448119	0.566755	1.3196	0.60754	0.628852	1.81913	1.04416	1.10301	0.780775	0.277067
MCM3AP-AS1	0.226044	0.381142	0.379411	0.185309	0.410883	0.211189	0.312786	0.849803	0.396935	0.276237	0.452514	0.513301	0.53176	0.778947	0.359302	0.475404	0.63404	0.594018	0.611979	0.46205	0.61349	0.54974	0.6964	0.47932	0.570388	0.731664	0.318697	0.481998	0.515138	0.345639	0.852415	0.396224	0.514446	0.796988	0.453333	0.26537	0.566939	1.18754	0.452424	0.193797	0.144651	0.740251	0.6681	0.583484	0.570183	0.507615	0.567575	0.468215	0.512683
AL596094.1	0.235928	0.426482	0.314892	0.473759	0.124871	0.576674	0.116995	0.887601	0.31768	0.507435	1.00937	0.274634	0.198541	0.455284	1.18017	0.375342	0.300354	0.380646	0.0575518	0.303131	0.134875	1.39061	0.201282	0.224615	1.025	0.766196	0.0997898	0.338805	2.14253	0.249689	0.752468	0.597486	1.28866	2.23579	0.530519	0.0716873	0	1.01881	0.360036	0.525241	0.120781	0.290007	0.527481	0.230337	0.0897773	0.961607	0.417044	0.312489	0.866002
G2E3-AS1	0	0.0440791	0.0312439	0	0.00688322	0	0.0257963	0.251625	0.0450294	0	0.039275	0.0567698	0.0196994	0.0215113	0.238533	0.0310349	2.03643	0.0179848	0.00951725	0.0167094	0	0.0657038	0.0110952	0.453159	1.15262	0.0395952	0.00825104	0.369782	1.18103	0.017696	1.54654	0.673673	0.529084	0.534054	0.0239267	0.0237096	0.0506534	0.0693738	0	0.0144764	0.02996	0	0	0.0761809	0.0222695	0.54934	0.0206898	0	0.0537035
AC097641.2	0.224538	0.126841	0.412074	0.313117	0.123794	0.187103	0.162381	0.804525	0.728865	0.565943	0.353179	0.28588	0.873921	0.657694	1.326	0.893055	0.327541	0.58222	0.787368	0.420724	0.240682	1.4771	0.957824	0.240493	0.569052	0.854539	0.296789	1.12857	0.902727	0.530436	0.703353	0.84004	0.343616	0.797947	0.602446	0.852832	1.57906	1.03379	0.428319	0.572784	0.179609	0.402509	0.502016	0.904271	1.20155	0.987983	0.744209	0.371755	1.03024
AL391244.2	0.487408	0.41542	0.616304	0.257566	0.475214	0.513027	0.650192	1.64682	1.08561	0.931074	1.10828	0.771428	0.834731	1.98017	1.22382	2.45552	0.889031	0.955882	0.615347	1.32757	3.43006	1.60205	0.911913	0.887369	1.23835	0.9546	0.98558	2.0016	2.36199	0.775697	1.27597	1.19105	1.27235	3.22338	1.4159	0.753493	1.33222	1.18381	0.799266	0.761478	0.525313	2.48762	2.60963	1.294	0.5613	1.86937	1.20924	1.9335	1.34378
AC007285.1	0.177651	0.20071	0.237111	0.0304903	0.192875	0.31884	0.192004	0.685492	0.315442	0.220439	0.653436	0.218728	0.218499	0.508586	0.24685	0.717443	1.01484	0.488204	0.21668	0.307266	0.377593	0.417121	0.272037	0.312245	0.633285	0.471536	0.0144502	0.196244	0.36196	0.123965	1.02735	0.471925	0.244517	0.575567	0.377127	0.0830459	0.20699	0.29506	0.364947	0.0760579	0.104939	0.167979	0.122212	0.880549	0.182004	0.696231	0.543514	0.349074	0.188103
AC010226.1	1.98876	2.53683	1.98367	0.322063	1.99014	1.86509	2.29763	0.603394	0.411352	0.301836	0.511268	0.32672	1.25071	0.383194	0.861713	0.620886	0.124777	1.25686	0.430363	0.377793	0.407504	1.01287	0.501717	0.24431	0.402595	0.162769	0.452249	0.905927	0.4855	0.363727	0.438454	0.603105	1.47012	0.472858	0.622938	0.373621	0.948594	0.475308	1.01981	0.71412	0.615803	0.46001	0.90841	0.57414	0.345842	0.544752	0.472513	0.768799	1.22648
AC021683.2	0.215387	0.20858	0.657088	0.0600711	0.178689	0.017093	0.0381459	0.0183747	0.00739851	0.0344684	0.0580773	0	0.161835	0.0459471	0	0.012238	0.165937	0.0236398	0.00312744	0.0164725	0	0.102556	0.0656276	0.0195294	0.0185667	0.010409	0	0.0147289	0.00970236	0.071719	0.169402	0.12397	0.00965896	0.526484	0.0235875	0	0.138709	0.00977006	0.0709226	0.0142712	0.0164085	0.0315187	0.100324	0.142692	0.0195145	0.0736321	0.00226628	0.00485175	0.0117649
SMAD9-IT1	0.232557	0.992585	0.551811	0.0576532	0.729403	0.717722	0.811534	0.208315	0.223673	0.0694702	0.650297	0.0375988	0.347919	0.14247	0.0718094	0.123327	0.0274132	0.119114	0.0630329	0.083	0.02462	0.380763	0.367419	0.073802	0.0748413	0.288463	0.136617	0.148429	0.244436	0.937609	4.70932	0.41643	0.243342	0.217665	0.132055	0	0.279565	0.0328189	0.640779	0.0958773	0.198425	0	0.144429	0.176592	0	0.215425	0.0456763	0	0.0889198
MAFG-DT	0.268024	0.240698	0.513665	1.85537	0.509235	0.351233	0.272638	1.26198	1.09063	3.39044	1.06367	1.50998	0.757619	0.84309	3.45686	1.06601	5.03801	2.40767	2.05364	4.42971	0.864339	1.24416	1.05537	1.63572	2.94594	1.3461	3.24836	1.03626	3.18554	1.28321	3.42874	2.40496	2.02574	8.50994	3.25229	0.803957	2.79571	2.10359	0.819343	5.38046	2.16373	1.85849	1.02946	1.48281	0.974143	5.69131	2.54505	1.63847	1.32437
AC011447.3	0.116657	0.171739	0.155702	0.0749304	0.109143	0.0981899	0.119789	0.129829	0.278802	0.0617764	0.151242	0.174889	0.362935	0.881966	0.741719	0.70019	0.862579	0.338136	0.45704	0.408782	2.54974	0.293944	0.356887	0.292804	0.0307166	0.717529	0.317734	0.553344	0.127075	0.173702	2.44018	0.297062	0.729076	5.29308	0.762395	0.290018	0.749636	0.148166	0.441689	0.491878	0.0135731	0.1883	0.995856	0.369289	0.675962	0.173556	0.0281199	0.12709	0.105429
ASMTL-AS1	0.546291	1.35564	0.937458	0.467963	1.23917	0.628627	0.75788	12.6006	1.1259	1.25889	3.30205	1.34848	1.88814	2.27247	1.73504	2.29692	0.465717	0.438446	1.13034	1.31606	0.604159	2.15623	1.81711	0.910169	10.7509	2.09886	0.773651	4.80509	2.3624	2.06485	3.28912	2.16731	2.98573	0.708755	2.13378	0.444622	6.01599	3.14707	2.06555	0.271473	0.199763	1.95858	1.07962	1.14288	0.677466	1.61754	0.913937	0.673733	0.850433
SNHG3	2.0293	2.16313	2.18976	2.49489	1.98119	2.38559	2.11953	4.70848	9.79258	4.91621	3.3713	7.60216	5.28402	6.83269	7.02503	6.77368	3.55884	9.75468	9.71009	8.65702	5.26329	9.18413	4.23086	8.82288	11.3538	7.32942	15.4924	13.2671	6.22609	3.85078	2.43127	11.5883	7.52728	8.46991	5.82528	3.17016	4.70129	11.5801	6.03743	2.47048	2.19763	7.91672	3.73577	3.35593	5.60063	3.94552	4.52759	8.48426	2.35333
AC137932.3	0.174354	0.188945	0.223212	0.103209	0.109859	0.122554	0.13822	0.895639	0.13347	0.167412	0.608934	0.372782	0.583905	0.40709	0.509258	0.486837	0.31332	0.45107	0.360218	0.23621	0.291566	0.689118	0.511014	0.220196	0.36071	0.418895	0.203179	0.674499	0.397188	0.322783	0.774143	0.425987	0.707049	0.385909	0.290955	0.102713	0.562064	0.718572	0.471736	0.211244	0.0728644	0.189534	0.318218	0.573199	0.260649	0.754811	0.311348	0.309708	0.367341
AC008543.1	0.0654432	0.191368	0.195246	0.0644189	0.0916875	0.0684328	0.0731779	0.741385	0.166614	0.0103497	0.0968814	0.100826	0.158739	0.122045	0.599098	0.244976	0.343058	0.164147	0.0610393	0.127775	0.168723	0.182334	0.147793	0.168591	0.183973	0.308641	0.109907	0.160319	0.138381	0.128045	0.574431	0.655849	0.0870077	0.445881	0.196737	0.187154	0.166599	0.205353	0.139523	0.0857029	0.0197076	0.14196	0.142013	0.304429	0.190435	0.117678	0.183731	0.123829	0.14572
AC103769.1	0.55222	0.363941	0.368524	1.59147	0.487128	0.869179	0.53247	2.63816	1.63763	0.556744	0.636969	3.61586	1.31668	0.951476	1.40675	3.88022	0.488207	0.636396	0.673539	6.10974	0.263078	5.37643	0.196303	0.876236	5.93124	2.05492	0.145982	0.660849	4.17908	5.73996	0.471764	5.45626	4.89712	2.7135	9.87757	5.10373	2.78815	2.10412	4.16968	1.62212	1.06014	1.60272	0.61732	0.718846	1.05068	2.38718	2.15566	3.65712	0.369504
AC099850.4	0.527419	1.05425	0.920544	2.48933	0.143154	1.12689	0.301781	7.99512	6.0092	4.85382	3.82885	7.37919	4.33598	10.6253	12.4586	15.168	16.7861	10.3328	8.75863	7.38468	19.6371	6.40536	3.34592	10.1971	7.40299	12.5169	7.42175	13.6915	11.1298	1.1041	20.1489	7.37898	7.83244	18.6256	6.96661	6.28704	8.69108	25.2491	5.41737	3.91394	1.40196	7.56366	11.293	7.60499	6.83147	13.9805	11.2594	5.2585	7.39946
AC233992.3	0.563891	1.69889	0.358393	1.43788	0.876412	0.805506	0.577013	0.673479	1.91113	0.974588	0.337886	3.98531	1.76255	2.55388	1.38052	1.13206	1.56679	0.711735	5.37118	1.81128	4.78431	0.70657	2.67269	2.86321	0.855505	2.1801	4.31586	1.34963	0.711233	0.791651	6.05609	1.85462	1.8207	2.62948	0.90571	1.99897	1.27828	2.45553	0.665881	2.04248	1.51212	2.14545	2.7616	2.07104	0.536443	0.970078	0.925581	1.57506	2.09448
AC100810.1	6.63966	7.92443	6.32433	2.85737	9.5937	7.58487	6.4809	5.01215	2.3308	2.92658	7.94582	1.57676	5.30563	2.90586	1.13613	2.94641	6.87678	4.12105	3.01585	7.14077	3.42595	4.60372	2.67543	2.26028	3.30977	5.46871	3.80213	4.00353	9.59846	5.70438	3.54589	11.0225	4.99113	2.71768	3.71545	2.69397	5.60619	1.3638	4.72609	8.20599	6.7957	1.33201	3.98651	2.61601	3.09263	9.53605	5.40694	5.02347	4.54258
AL136982.3	0.151432	0.10693	0.0252646	0.168937	0.267165	0.0630927	0.125157	0.423896	0.436942	0	0.214371	0.247889	0.477883	0.965398	0.315628	0.45172	0.301227	0.130887	0.346315	0.222942	0.0721424	0.976258	0.457565	0.180214	0.219302	0.384211	0.10008	0.543663	0.0716254	0.343427	0.388108	0.544748	0.57044	0.259109	0.948036	0.201308	0.778232	0.456793	1.04714	0.140471	0.0484527	0.426579	0.211606	0.129364	0.486207	0.263019	0.368066	0.196993	0.0868519
AL035448.1	0.0995766	0.28929	0.218343	0.0952176	0.213324	0.0711215	0.217504	0.809139	0.273636	0.057367	0.1611	0.372579	0.257376	0.401965	0.168013	0.418678	0.256555	0.221313	0.728717	0.4417	1.05042	0.711201	0.394429	0.12866	0.494418	0.332046	0.120336	0.582204	0.32296	0.274216	0.891196	0.393004	0.308119	0.606632	0.494354	0.259343	0.169297	0.162607	0.427383	0.224325	0.0273092	0.174859	0.43731	0.847177	0.142094	0.204248	0.106869	0.282623	0.146856
CATIP-AS1	0	0.0569559	0.0448569	0.281199	0.0296467	0	0	0.150524	0.420216	0.677671	0.0634354	0.317867	0.0707061	0.0694885	0.0466993	0.120303	0.178274	0.251753	0.0614876	0.467799	0.016011	0.0530612	0.0477882	0.143985	0.608387	0.102324	0.0533071	0.120658	0.476887	0.0508123	0.229693	0.174095	0.332327	0.0884702	0.154582	0.178709	0.109085	0	0.128219	0.124702	0.0645203	0.0688532	0.131496	0.0164059	0	0.358022	0.0445565	0.127185	0.404786
AC027348.1	0.148231	0.215321	0.763114	0.0236238	0.280198	0.329382	0.490046	0.682865	0	0	0.186524	0.0308126	0.124742	0.204322	0.235395	0.0505339	0.179724	0	0.0516562	0.136039	0.0201764	0.445771	0.120442	0.0201605	0	0.0644726	0.0447837	0.0608196	0	0.256127	3.28044	0.0975055	0.0398844	0.133784	0.519461	0	0.137464	1.12961	0.747294	0.0785726	0.027102	0	0.118361	0.227415	0	0.156927	0.0561484	0.180308	0.145742
AC004080.2	0.0936921	0	0	0.130653	0.0413241	0	0	0.398645	0.49562	0.062973	0.943165	2.24943	1.14325	0.0968589	6.99755	2.70165	0.447289	10.4734	5.1424	0.87777	2.36565	1.62715	0.166528	1.24879	3.2564	2.56731	1.13933	4.81005	0.487465	0.301013	1.33403	0.269631	0.94851	0.221971	1.10129	0.747301	0.253419	2.61795	2.09999	0.0434552	0.509625	3.64699	0.340396	3.91042	1.40382	1.54052	1.22143	1.35177	0.617961
AC004148.1	0.221757	0.660518	0.57402	0.134941	0.545359	0.604753	0.644255	2.05864	0.827289	0.487797	0.997793	1.32003	1.62865	0.67618	1.12983	0.860614	0.313682	1.06096	1.16386	0.920966	0.441788	2.1997	0.869521	0.294294	2.09231	1.44581	0.795847	2.28709	0.661112	1.20394	0.558776	1.40013	1.65172	1.84678	1.65531	0.30628	2.15205	1.57043	1.49978	0.187005	0.137608	1.73465	1.02916	0.859449	0.81828	0.746984	0.677084	1.16344	0.832488
AC139768.1	2.42191	2.76904	3.07767	0.323577	3.35176	3.1581	2.82872	0.610561	0.711369	0.409395	1.91613	0.126613	1.33027	0.679666	0.342574	0.738312	0.953907	1.05292	0.389147	0.854032	0.248723	1.72488	0.721745	0.428019	0.672072	0.765342	0.168687	0.187437	0.466443	1.73218	0.446022	2.15356	0.833109	0.641359	0.80045	0.28643	0.91005	1.25253	2.75259	0.403581	1.07654	0.475378	0.875453	0.552193	0.607047	1.35684	1.25615	1.1388	0.731955
AC007991.4	0	0.04864	0.229845	0	0.0189886	0	0.0533728	0.173538	0	0.115745	0.162521	0.0939658	0.199263	0.593428	0.388839	12.38	0	0.496143	0.0787651	0.0460959	2.23558	0.52111	0	0.0614813	0.342909	0.218461	0	6.42978	0.0407259	0.0162726	0.0245196	0.0495586	0.527068	0.181327	0.154014	0.327036	0.37263	0.24606	0.041062	0.0399357	0.02755	0.220501	1.22724	0.231175	0.409563	0.299102	0.17123	2.03653	1.16051
AC026124.2	0.15882	0.31401	0.317964	0.553682	0.227661	0	0.278932	0.515706	0.229128	0.106747	0.149886	0.173321	0.300716	0.246281	1.54478	1.08964	0.505473	0.526207	0.363208	0.892756	0.283731	0.376119	0.254057	0.623717	1.6675	0.302215	0.629771	0.484656	0.488276	0.12006	0.361814	0.228529	0.373916	0.668921	0.446412	0.482578	0.515491	1.18508	0.416566	0.515633	0.0762244	0.406716	0.776747	0.329494	1.52977	0.422968	0.649216	1.16449	0.296038
AL023803.3	0.074846	0	0.0998968	0	0	0.0277189	0.0206197	0.156435	0.0239955	0	0	0.0363022	0	0.0343893	0.173333	0.059537	0.0794038	0	0.0304297	0.293839	0	0	0	0	0.144521	0.101279	0.0791436	0.214966	0.613619	0	0.255765	0.0287193	0.211456	0.210159	0.102001	0.341133	0.21594	0.316872	0.095182	0.0462856	0.0638611	0.102224	0	0.0487149	0.0474685	0.392882	0.0220506	0.212431	0.114472
TMPO-AS1	0.0969854	0.284893	0.346916	0.489048	0.0923976	0.133615	0.211615	1.80353	0.992502	1.62706	0.478395	1.4225	0.466846	0.529392	2.15621	1.68491	1.72035	1.82407	1.01258	2.30946	1.07932	1.03306	0.468878	1.14865	1.66858	1.13389	0.980419	2.01115	1.50463	0.225814	8.37388	1.36205	3.68263	2.30795	0.911997	1.23771	1.75444	1.82307	0.73632	1.24512	0.536227	1.0491	1.66531	1.0908	1.08134	1.44464	1.21379	4.86308	3.45317
AP4B1-AS1	0.165231	0.280017	0.3308	0.117301	0.139129	0.1502	0.18622	0.612209	0.512874	0.242304	0.652097	0.448063	0.701556	0.859255	0.407003	0.926017	0.262939	0.389489	0.540469	0.426201	0.386424	1.50988	0.886383	0.214511	0.271915	0.495442	0.444738	0.808911	0.184723	0.357686	0.20532	0.414989	0.961918	0.35587	0.330093	0.387955	0.861332	0.69635	0.565904	0.0557349	0.0768984	0.507762	0.940339	0.535274	0.385825	0.445261	0.385009	0.291327	0.456599
AC012181.1	0.242205	0.126297	0.149202	0.332558	0.0821753	0.351899	0.138586	1.40188	1.18268	0.0500901	0.492328	0.108439	1.12887	0.539306	0.15533	0.592815	0.276721	0.214711	0.454486	0.438867	0.390539	2.09828	0.370888	0.301543	0.296795	0.151266	0.354618	1.33777	0.563986	0.535202	0.233445	0.428941	1.2282	0.372739	0.53321	0.509503	2.01575	0.307624	0.604181	0.172826	0.0953805	0.572545	1.29131	1.32785	0.230416	0.552276	0.345807	0.264399	0.854852
AC022034.4	0.916344	1.88234	2.96495	0.0309779	0.979796	1.29575	2.93759	0	0.0267072	0.335946	0.978357	0	1.93952	0.0382755	0.0385842	0.419679	0.235672	0.512011	0.0338684	0	0.343946	1.13985	0.987096	0.0793096	0.0402132	0	0	0.119629	0.105071	0.566763	0.221408	0.479471	0.418404	0.175431	0.113528	0.506244	0.721028	0	0.529691	0.463645	0.213233	0	0.527705	0.86752	0.211331	0.308668	0.09817	0.210167	1.17852
AC024267.5	0	0.0886362	0.0872593	0.0291739	0.0576712	0.0581095	0.183715	0.527061	0.0754559	0.0703072	0.230346	0.152207	0.176055	0.288372	0.218024	0.187219	0.110974	0.0452058	0.0797404	0.07	0.0996666	0.302775	0.390438	0.0622427	0.13255	0.411369	0.0138263	0.168994	0.39581	0.217457	0.134046	0.421447	0.357098	0.247823	0.147011	0.0198652	0.961974	0.132857	0.461432	0.0485162	0.0334694	0.133939	0.131552	0.191485	0.211463	0.327031	0.115567	0.148446	0.119988
AC009102.2	0.961444	1.08624	0.636316	0.0177286	1.13549	0.503202	0.801189	0.0213526	0.00764226	0.0427248	0.369943	0	0.575053	0.0328576	0.0552043	0.0189618	0.0421485	0.192297	0	0.0170153	0	0.217446	0.395441	0.00756482	0	0	0	0	0.0601321	0.372412	0.452543	0.219521	0.0149658	0.0334664	0.0243646	0.060359	0.0343871	0.010092	0.356192	0.191637	0.172881	0	0.0799427	0.325816	0.00755904	0.0368023	0	0.0075174	0.0455721
AL139035.1	0.0736814	0.104057	0.172099	0.205497	0.162491	0.0204657	0.0913452	0.363003	0.496066	0.0495233	0.0927156	0.616471	0.155013	0.634766	0.511909	0.205138	0.977105	0.297195	0.224672	0.236673	1.45673	0.174494	0.523845	0.368279	0.240085	0.299109	0.564864	0.872937	0.174251	0.139249	3.21027	0.254452	0.398985	0.368521	0.207105	0.111942	0.717459	0.350934	0.193258	0.17087	0.165027	0.0754755	0.947227	0.359677	0.543235	0.477774	0.0814033	0.0697087	0.570496
AC084864.1	0	0	0.0569903	0	0	0.0474402	0.0352902	0.152992	0.123203	0	0.0537295	0.186391	0.107798	0.176569	1.00863	0.0679308	0.181197	0.0984153	0.0520797	0	0.0406836	0	0.0607145	0.0813032	0.0618361	0.173336	0	0	0.0807841	0	0.0486373	0.0491524	0	0.0449602	0	0.0648711	0.184788	1.30156	0.203627	0	0.0546483	0	0	0.416872	0.284344	0	0.264174	0.403968	0.0489788
AC006064.2	0.207565	0.247907	0.427427	0.304333	0.256337	0.250379	0.328395	0.637465	0.211043	0.255104	0.402971	0.371057	0.384279	0.547691	1.77169	0.193414	0.276829	0.553586	0.332731	0.514328	0.310777	0.71159	0.210814	0.423454	0.566831	0.668066	0.307276	0.54505	0.23562	0.291402	0.986256	0.696325	0.340679	1.06781	0.315201	0.360395	0.500468	0.37661	0.559974	0.209044	0.182161	0.376639	0.444179	0.393713	0.48519	0.428495	0.256836	0.482517	0.639446
AC005632.3	0.503312	0.408712	0.188935	0.15792	0.360737	0.17475	0.155993	0.803068	0.196659	0.444005	0.554166	0.251748	0.489734	0.845527	0.655652	0.412876	0.350413	0.507528	0.211023	0.589421	0.61443	1.30784	0.268376	0.55405	0.432778	0.143662	0.0665265	0.564674	0.743936	0.499379	0.30457	0.615592	0.82948	0.34779	0.707358	0.334541	1.25926	0.439487	0.525053	0.23344	0.181171	0.386675	0.72089	0.307116	0.763107	0.509943	0.305833	0.65474	0.451043
ARHGEF38-IT1	0	0.0645334	0.114356	0.31861	0	0	0	1.91869	0.76912	0.0767829	0.107812	0.207783	0.240339	0.393666	1.19053	0.159026	0.212092	0.855738	0.418008	0.856211	0.625867	0.210422	0.121828	0.326283	1.9439	0.521719	0.332195	3.32207	0.324199	0.215897	0.22772	0	0.564811	0.0300721	0.23353	0.433897	0.865181	0.362735	0.898906	0.158954	0	0.585101	0.44697	0.0836487	0.787914	0.0529114	0.201937	2.86409	0.556919
AC066613.1	0.134047	0.302893	0.481688	0.391111	0.209205	0.0801939	0.136355	1.7734	0.545457	0.110888	0.324376	0.210053	0.746249	0.895427	0.0573111	0.533146	0.185967	0.404025	0.578525	0.441615	0.461757	1.17213	0.645122	0.196338	1.34394	0.240687	0.392522	0.814419	0.312135	0.210461	1.36246	0.367962	0.854531	0.358294	0.274023	0.36031	0.803236	0.445276	0.50157	0.153039	0.0527878	0.697118	0.783829	1.19797	0.784752	1.16531	0.236953	0.224373	0.449457
MORF4L2-AS1	0.0624314	0.183391	0.124991	0.167156	0.110145	0.110982	0.087718	0.86122	0.318246	0.285341	0.75417	0.181685	0.336244	0.189322	0.277599	0.332734	0.490126	0.143896	0.197983	0.220591	0.0297423	0.722829	0.603652	0.160482	0.777546	0.247104	0.20465	0.161379	0.271668	0.363402	0.668471	0.697111	0.3998	0.085459	0.31906	0.22764	0.405276	0.594704	0.244138	0.04633	0.0159806	0.306968	0.223332	0.73752	0.0950279	0.277594	0.148984	0.0649718	0.150388
AC034102.6	0.161029	0.341119	0.295522	0.0112277	0.284095	0.100636	0.232904	0.595	0.183916	0.0676449	0.278613	0.190376	0.482758	0.582651	0.447505	0.240173	0.277607	0.278362	0.135029	0.204742	0.412338	0.44491	0.314833	0.220379	0.218624	0.194065	0.170275	0.476945	0.342739	0.266284	0.66491	0.289634	0.511809	0.551058	0.154303	0.0305807	0.522662	0.511305	0.460757	0.280074	0.103046	0.185568	0.337522	0.393032	0.268083	0.335623	0.311333	0.257084	0.288612
AL161457.2	0.175506	0.209303	0.273289	0.0145032	0.409982	0.191383	0.440533	0.0174679	0.059393	0.0174759	0.175858	0.0425625	0.147694	0.322557	0.153547	0.03878	0.375835	0.168549	0.0515338	0.0765581	0.0278703	0.15394	0.110913	0.0278484	0.0517744	0.0329845	0.0240571	0.0746774	0.0553412	0.28746	0.166595	0.332978	0.177524	0.044489	0.0199319	0.0987557	0.0773601	0.0454075	0.220092	0.144713	0.112311	0.039951	0.130797	0.168174	0.173147	0.075267	0.0488339	0.0614975	0.0447373
LINC02320	0	0.259271	0.114859	0	0	0.0637413	0	0.128476	0.110358	0.0385606	0.866299	0.0417396	0.168978	0.474481	1.43492	0.775817	1.58248	0.33058	0.0699749	0	0.109326	0.090578	0.0815768	0	0.207709	0.611353	0.0909977	0.494327	0.0542713	0	0.130699	0.132083	0.351185	0.0302046	0.175919	0.130743	0.186213	1.16586	0.328315	0.212873	0.47727	0.235071	0.256537	2.68855	0.163735	0.0797167	0	0.488498	0.0329043
EDIL3-DT	0.674925	0.601432	0.406004	0.127258	0.243179	0.147861	0.628526	0.681204	0.155428	0.115006	0.119617	0.152151	0.855957	0.0786183	0.290592	0.0907396	0.151273	0.120505	0.0231888	0.0610686	0.0090573	0.160087	0.283851	0.271505	0.0550657	0.337657	0.130674	0.136511	0.107909	0.0718605	0.37898	0.984842	0.187995	0.420395	0.097162	0.0866527	0.164556	0.24147	0.398931	0.599618	0.158161	0.116849	0.233786	0.324825	0.036173	0.237754	0.453696	0.0179869	0.316217
AC007991.2	0.255357	0	0	0	0	0.283711	0	1.48679	0	0	0	0.185782	0.859564	4.57579	0.887058	55.8597	0.135454	3.82565	1.40156	0.273412	13.625	5.24109	0.544645	0.243113	1.10941	1.55493	0.405029	39.971	2.4156	0.0965185	0	0.881852	4.32863	0.6722	1.43552	0.387955	0.828829	0	0	0.236873	0	1.30787	4.13917	1.99445	0.485854	0.47309	1.35417	12.925	5.56534
BX255923.1	0.497215	0.216059	0.35734	0	0.556692	0.276212	0.316109	0	0.0367861	0	0.0481277	0	0.0643727	0	0.265727	0.106485	0.0811528	0.0881547	0	0	0	0	0.0543845	0.0728267	0.0276946	0.019408	0.0404434	0.10985	0	0.318043	0.827762	0.0880557	0	0.0201364	0	0.0871616	0.124142	0.0728665	0.0547191	0.212873	0.0244754	0	0.0855123	0.0560114	0.109157	0.265722	0	0.0361851	0.0219362
AL121989.1	0.0174574	0.17751	0.186403	0.214229	0.107797	0.174562	0.0577132	0.484764	0.117533	0.0938686	0.131803	0.381028	0.0881457	0.096253	0.509404	0.527693	0.129643	0.0603552	0	0.579443	0	0.624737	0.124115	0.349026	0.83429	0.372057	0.0738391	0.150418	0.627539	0.620255	0.198852	1.06508	0.772694	0.514692	1.44532	0.371313	0.264425	0.532141	0.516164	0.0323875	0.134057	0.214589	0.312246	0.119306	0.332152	0.210227	0.33945	0.313806	0.0600745
AP000487.1	0.211553	0.315497	0.350126	0.155765	0.246334	0.27265	0.206318	0.62914	0.390664	0.193379	0.2875	0.437113	0.3703	0.227452	0.393902	0.686591	0.444383	0.297436	0.26319	0.353357	0.23785	0.659098	0.330892	0.539776	0.931358	0.369282	0.205804	0.558995	0.800492	0.534145	5.23878	1.11535	0.53393	0.552435	1.54822	0.546389	0.704962	0.671731	0.443904	0.125594	0.113717	0.476749	0.222303	0.553527	0.289807	0.670211	1.4173	0.32824	0.388266
FOXP4-AS1	0.125491	0.315067	0.130272	0.606655	0.0368997	0.154917	0.126765	5.67044	0.992398	2.23048	0.280728	2.19119	0.692299	1.15318	15.0735	1.65263	3.65377	5.35094	2.04081	7.56918	1.23554	1.43826	0.535315	1.19474	15.508	4.18865	2.06417	2.34276	4.0098	0.579731	4.93949	6.16352	0.564638	1.99673	2.47982	3.51652	2.20252	2.79811	0.771341	1.65558	1.24919	6.11311	0.311744	1.63357	0.663237	1.00747	5.87845	0.488092	0.639766
ARRDC1-AS1	1.64768	2.45946	2.89822	3.22588	2.7866	2.43074	2.63339	3.31837	1.86809	7.72281	3.5425	3.73915	2.37371	2.71486	5.58724	4.4658	7.72136	1.27637	1.19116	2.693	1.54911	2.87127	3.72376	3.45419	3.09724	5.0553	1.82882	3.12614	3.1586	2.74684	3.34348	5.07462	3.98197	5.96312	2.84961	2.56128	4.36811	3.56869	3.31996	3.44146	2.90481	2.70495	2.91535	2.90832	4.21972	3.35583	1.90474	2.46214	2.54087
AC018521.6	3.80977	6.19289	3.68396	0.303583	3.87509	3.88727	3.1166	0.417873	1.23387	0.57484	2.15239	0.169699	1.73388	1.66115	0.540179	0.865864	2.35083	1.16483	0.474158	0.707606	0.555604	1.06386	1.98999	0.370112	0.39409	1.65704	0.493289	1.56315	0.956146	1.64571	0.79707	1.38727	1.31797	1.02335	0.596024	1.29936	3.70128	0.592503	0.926959	0.721226	0.597053	0.716792	1.91216	1.13862	1.22043	0.792249	0.515392	0.919479	1.204
ELOA-AS1	0.599434	0.393237	0.541979	0.442222	0.349675	0.762671	0.415518	1.51558	0.334762	0.714816	0.729955	0.281363	0.675304	0.866241	0.859794	0.399919	1.00519	0.623954	0.589618	0.76604	0.783016	0.814103	0.838599	0.285346	0.910097	0.549477	0.62363	0.652558	0.987761	0.496995	1.56383	1.01279	0.910502	1.27254	0.503987	0.33784	1.27616	0.552585	0.470292	0.430487	0.334097	0.930949	0.680908	0.528595	0.570256	0.922472	0.350355	1.04276	0.643233
AC007128.2	0	0	0	0	0	0	0	0.0891477	0.259812	0.0764476	0.536708	0	0.251254	0.529129	0.414864	0.237498	2.02116	0.524308	0.329478	0.137004	0.0135464	0	0	0.054143	0.350022	0.909021	0.135304	0.020417	0.0806959	0	7.95161	0.78558	0.388285	0.329348	0.421424	0.432002	0	0.126403	0	0.105507	0.0181962	0.291273	0.143042	0.48582	0	2.38378	0.590601	0.121058	0.0163084
MIR17HG	0.167825	0.1559	0.0497768	0.0291238	0.134883	0.0580097	0.14487	1.36299	0.165	0.0451198	0.398894	0.217065	0.34209	0.226189	1.57537	0.557725	0.308611	0.202002	0.641376	1.04221	0.117262	0.938168	0.66287	0.585851	5.82759	0.95758	0.31943	1.5103	0.606806	0.228361	1.85217	0.321982	0.368777	0.52621	0.263022	0.31163	0.581035	1.02314	0.437518	0.0622708	0.0143194	0.519554	0.179271	0.426005	0.15256	0.120914	0.270291	0.27874	0.201063
LINC01311	0.225315	0.0610946	0.180436	0.0703808	0.230557	0.09012	0.141527	0.298704	0.268717	0.496724	0.396929	0.537675	0.212363	0.273305	0.75139	0.250921	0.688423	0.321978	0.2968	0.57899	0.249029	0.54071	0.39727	0.154448	1.04415	0.420745	0.238252	0.660071	0.494488	0.204392	0.338778	0.37349	0.288575	0.80664	0.248721	0.178003	0.663063	0.412087	0.197708	0.133764	0.0461391	0.387746	0.0806005	0.325564	0.282938	0.325597	0.422182	0.17906	0.258452
AC027307.3	1.14841	1.15034	1.10613	0.18491	0.689286	1.03916	0.782801	0.222707	0.216353	0.25464	0.610806	0.344541	0.269005	0.195831	0.493527	0.339036	0.351687	0.327454	0.187723	0.304233	0.383535	0.411224	0.353524	0.169074	0.274327	0.240307	0.312977	0.629068	0.111996	0.492245	0.51246	0.29983	0.256439	0.59838	0.266224	0.143896	0.256184	0.631554	0.350053	0.153752	0.151525	0.194041	0.185289	0.242733	0.202734	0.285144	0.0627841	0.0224018	0.190127
AC090627.1	0.00829503	0.0468586	0.0110714	0.0647773	0	0.092161	0.0137115	0.200619	0.0638251	0.0557532	0.34445	0.0482797	0.0488638	0.0343016	0.242048	0.290328	0.0352007	0.0191189	0	0.0799338	0.015807	0.550045	0.0707691	0.17374	0.0120127	0.042092	0	0.0476485	0.360956	0.206931	0.226767	0.611117	0.218729	0.244561	0.585014	0.176433	0.287187	0.0842838	0.197791	0.0769461	0.106164	0.016994	0.22255	0.0971816	4.72686	0.169047	0.131967	0.07063	0.104665
AC092171.2	1.95488	2.24483	2.56106	1.12171	2.69269	1.92716	1.61237	6.7245	4.1611	4.00102	4.09813	3.01937	3.90711	6.04631	5.57185	4.62367	11.6658	4.56574	2.17426	5.31854	1.3397	2.62259	5.02963	2.72688	2.2509	4.91923	1.50375	1.22532	2.74358	3.53096	10.6683	6.95852	1.83722	8.12818	3.35748	3.80377	2.3144	7.63182	4.24103	2.62346	2.67114	1.52648	2.89736	10.3993	3.83759	9.78536	2.84309	1.97076	2.42619
AC096536.2	0.135894	0	0	0.202137	0.0199793	0.0754918	0.0187192	0.284032	0.718865	0.487137	0.1995	0.494342	0.171539	0.374634	0.0944138	0.234213	0.432509	0.417623	0.441998	0.460759	0.02158	0.0715172	0.257641	0.388134	0.4264	1.24124	0.670587	0.390303	1.02842	0.171215	0.593375	0.260721	0.362601	0.715454	0.254649	0.344099	0.49009	0.862993	0.367237	0.378173	0.231899	0.232005	1.03808	0.132674	1.16351	0.755298	0.300272	0.128567	0.909302
AC124067.2	0.204285	0.144251	0.238577	0.0284875	0.180205	0.113485	0.12663	0.434601	0.0982406	0.308938	0.83544	0.483033	0.558717	1.16155	2.48376	1.23907	11.2697	0.176569	0.093437	1.53111	0	0.698812	0.145239	0	5.80592	3.73182	2.43017	0.110012	1.40105	0.945882	0.261783	0.382136	0.336671	0.6722	0.339305	0.581932	0.497297	1.62164	1.3639	4.07422	0.196091	0.993983	0.057092	0.498612	0.145756	0.638671	0.902779	0.144953	0.0878737
AL022328.2	0.915694	1.40239	1.11354	0.408617	1.52576	0.881721	0.857717	1.85921	1.93756	0.98474	1.15224	1.24358	3.27071	3.42195	0.819974	1.73197	0.604462	0.539362	1.4147	2.13518	0.697978	4.21933	2.54621	1.04614	2.21016	1.75537	1.31255	1.98709	1.42445	2.2151	2.22515	1.96763	2.41457	1.9498	1.35192	0.834709	2.28964	3.46321	1.22272	0.604027	0.130217	1.41741	2.13827	1.27146	1.10342	1.75302	0.557536	1.13584	0.933658
MCCC1-AS1	0.0340476	0.134634	0.408989	0.0379833	0.300343	0.113485	0.267329	0.823455	0.180108	0.48057	0.621225	0.27248	0.372478	0.633571	0.260204	0.988548	0.198665	0.274662	0.519095	0.14582	0.178423	1.21844	0.629367	0.178283	0.61634	0.552863	0.0720052	0.806754	0	0.360336	0.310261	0.313547	0.464927	0.233029	0.156602	0.155182	0.368368	0.47568	0.162369	0.126332	0	0.348766	0.342552	0.598334	0.680195	0.394242	0.240741	0.161059	0.410077
AC106820.5	0.0148159	0.150651	0.158198	0.0165286	0.0392085	0.0329221	0.073471	0.331786	0.0712496	0.238997	0.149147	0.194025	0.0872766	0.306334	0.288218	0.0942839	0.220054	0.136595	0.0542126	0.111044	0.112933	0.155944	0.0842681	0.112844	0.236018	0.0150363	0.109667	0.191488	0.420463	0.0896008	1.83953	0.136441	0.0279055	0.405614	0.0605743	0	0.0320594	0.225812	0.0282622	0.109948	0.0948108	0.0607067	0.165625	0.260367	0.0845684	0.137244	0.117854	0.168205	0.237929
AL117379.1	0.0577099	0.108668	0.231076	0.472126	0.237568	0.384707	0.333875	0.878798	0.592055	0.749909	1.6218	0.671779	0.663718	0.875021	1.12265	0.918119	1.20408	0.155182	0.328479	0.76208	0.128301	1.76152	0.902646	0.256399	3.12012	0.761386	0.183071	0.91162	0.873471	0.552594	0.745005	1.48365	1.66666	1.21532	1.53364	0.409158	1.20713	0.977294	0.403645	0.749457	0.19696	0.669971	0.559114	1.40856	0.439206	0.784057	1.15614	0.454986	1.16949
AL033527.3	0	0.0246047	0	0.0485907	0.0864489	0.0241961	0.00899959	0.565724	0.157095	0.219563	0.150721	0.158443	0.119124	0.24015	0.302608	0.138588	0.427426	0.20078	0.185937	0.0932709	0.31125	0.286527	0.356114	0.165869	0.551923	0.24312	0.241798	0.359654	0.103007	0.0493891	0.458923	0.21309	0.317891	0.527418	0.122427	0.181976	0.0942481	0.525541	0.0934709	0.0606047	0.0278725	0.24539	0.121726	0.244511	0.0103589	0.28243	0.221354	0.587206	0.0749425
AL671710.1	0.0942505	0.137803	0.140596	0.154626	0.136938	0.0739171	0.151211	0.501587	0.314608	0.655841	0.125575	0.217813	0.377912	0.275114	0.200296	0.246968	0.476423	0.274737	0.169054	0.290871	0.147909	0.291772	0.197083	0.168906	0.353274	0.270077	0.263812	0.342353	0.251741	0.167644	0.296814	0.319103	0.370701	0.601288	0.187003	0.19373	0.419884	0.380246	0.206228	0.174857	0.0922437	0.272599	0.285096	0.200272	0.385022	0.400586	0.210706	0.330449	0.330695
AC093677.2	0.0419427	0.0631825	0.139952	0.0389925	0.110996	0.0388332	0.103995	0.256731	0.107574	0.159748	0.175926	0.162746	0.0705922	0.0674494	0.135987	0.250228	0.170571	0.28196	0.213155	0.246995	0.313043	0.0809351	0.0894586	0.0732078	0.394815	0.24121	0.118269	0.321237	0.145481	0.121542	0.652935	0.136798	0.12508	0.264983	0.164336	0.063722	0.257146	0.0266356	0.20002	0.0778134	0.107361	0.157534	0.250065	0.150145	0.0465512	0.226641	0.0864981	0.099203	0.168389
AC138150.2	0.14221	0.210106	0.116805	0.213566	0.0627238	0.109385	0.0678088	6.23211	0.163081	0.617617	1.7	0.206927	0.234747	0.474979	1.33763	0.174035	0.411993	0.271045	0.00667127	0.117127	0.109441	0.0978693	0.248876	0.057281	1.06142	1.84848	0.167727	0.102111	1.12796	0.0826954	0.330206	0.107037	0.736589	0.236131	0.178899	0.390562	0.0591772	1.21572	0.250407	0.091327	0.0490022	0.280141	0.11006	0.801003	0.93661	0.197601	0.319063	0.113844	0.26351
EHMT2-AS1	0.0698295	0.0788934	0.0466007	0.350556	0	0.0387916	0.0288566	1.21973	0.638037	0.234672	0.175737	0.406429	0.323201	0.144379	0.291088	0.305506	0	0.160947	0.0851705	0.149534	0.232867	0.367492	0.496459	0.265925	0.303378	0.389774	0.258437	0.501395	0.132113	0.0263938	0.159082	0.200958	0.328806	0.257346	0.285495	0.265224	0.528851	0.310415	0	0	0	0.715298	0.312246	0.204524	0.232506	0.12937	0.154295	0.363354	0.0400497
LINC01515	0.221699	0.531711	0.363388	0.0838885	0.709071	0.240554	0.70078	0.0116133	0.132177	0.0296277	0.261025	0.103757	0.128742	0.142966	0.0504418	0.140257	0.775747	0.216646	0.104367	0.0388683	0.342176	0.12145	0.140106	0.0666532	0.180245	0.0144734	0.101449	0.243899	0.0760392	0.360669	0.59367	0.0985005	0.111107	0.229344	0.120589	0.0728791	0.173934	1.07527	0.260914	0.0601321	0.109514	0.0796832	0.0652196	0.35568	0.310811	0.306248	0.0355225	0.203613	0.168049
AC114730.3	0.223	0.176362	0.148819	0.0497555	0.196714	0.123881	0.0368613	0.719113	0.493306	0.119908	0.645397	0.0648965	0.675582	0.829935	0.681698	0.337037	0.023658	0.282691	0.163195	0.214891	0.106237	0.610264	0.602467	0.106154	0.678185	0.316843	0.188644	0.96072	0.168761	0.21915	0.101605	0.924132	0.52502	0.540062	0.296311	0	1.01333	0.679755	0.255231	0	0.0285406	0.182744	0.423791	1.24098	0.509148	0.784973	0.197096	0.337562	0.0767391
AL136115.2	0.22186	0.250658	0.266505	0.0495012	0.254421	0.221846	0.0733459	2.64315	0.661492	0.149118	0.335008	0.419671	0.6908	0.948018	0.709042	1.00594	0.16476	0.792603	0.703563	0.570113	0.866692	1.26099	0.378561	0.802644	1.57435	1.1258	0.563039	1.05139	0.965418	0.385745	0.353801	1.07264	0.835738	0.724189	1.20186	0.303358	1.20018	0.87353	0.888743	0.0823205	0.0283948	0.54543	0.446426	0.649809	0.379909	0.965925	0.647094	0.419796	0.356285
AC010275.1	0	0	0.0307647	0.0514287	0.0406659	0.0256093	0	0.0412942	0.0221693	0.0619699	0.0580088	0.167697	0.0969862	0.190632	0.416368	0	0.244536	0.0265634	0	0	0	0.121305	0.0327751	0.065834	0.0667611	0.163749	0.0243734	0	0.348873	0.0522738	3.43947	0.875608	0.955108	0.485411	0.0706789	0	0.149629	0.0878267	0.0659535	0.042763	0.0295004	0.377779	0.0773016	0.0675111	0.131568	1.21705	0	0	0.290839
AL139339.1	0.257689	0.403113	0.449764	0.0442271	0.174857	0.176186	0.360422	0.248582	0	0.0266461	0.324258	0	0.300259	0.0819689	0.0550867	0.0473034	0.105147	0.0913749	0	0.0212237	0.0566598	0.542457	0.140928	0.0377435	0.0574125	0.060351	0.0419208	0.0284658	0.075005	0.164831	4.67384	0.11409	0.0933368	0.10436	0	0.0301152	0.257353	0.125881	0.245778	0.0367748	0.152217	0	0.177272	0.116115	0.0377147	0.238705	0.105118	0.112521	0.113687
C1RL-AS1	0.177375	0.622926	0.730194	0.262249	0.367604	0.242183	0.291431	0.928425	0.727615	0.26142	1.46288	0.407355	1.96565	1.43456	2.80319	0.57798	1.08372	0.610776	0.495244	0.773396	0.965151	2.1976	1.08482	0.84842	1.10486	0.982482	0.300548	1.0465	1.02697	0.977381	3.32763	1.13654	1.57784	1.10711	0.875909	0.987012	1.09132	1.0857	1.30857	0.582816	0.278981	0.385279	1.8443	1.89864	1.43735	0.861134	0.392873	1.0655	0.686378
AL132639.3	0.0982883	0.0832846	0.229574	0.054825	0	0.109202	0	0.330159	0.472667	0.198187	0.278278	0.143017	0.186104	0.508052	1.05844	0.156369	0.312821	0.0283176	0.389615	0.0789283	0.398008	0.620715	0.0349395	0.30412	0.249094	0.448875	0.181881	0.882171	0.46489	0.148602	0.615766	0.0848574	0.46281	0.336354	0.27627	0.447978	0.797552	1.09231	0.187491	0.319109	0.22014	0.503408	0.247219	0.335857	0.514271	0.295904	0.369202	0.464944	0.169116
AC020915.1	0.0616191	0.0696173	0.143925	0.0481194	0.0679448	0.0444998	0.0636593	0.0745142	0.0592651	0.070407	0.027138	0.327261	0.267051	0.208093	0.12415	0.0637202	0.124206	0.102967	0.157828	0.148446	0.161454	0.145928	0.293518	0.105596	0.218628	0.18448	0.0521258	0.163704	0.0466319	0.0791877	0.235132	0.226982	0.127664	0.515814	0.135411	0.102977	0.193335	0.136959	0.220391	0.182909	0.0828063	0.252478	0.237647	0.222588	0.293098	0.285398	0.0789691	0.107849	0.0742156
AL606489.1	0.723511	0.635773	0.32189	3.109	0.165466	0.119089	0.243618	4.24859	2.98967	1.51291	2.69753	9.70883	1.80402	6.20535	7.96819	3.94341	5.00342	6.97918	6.40601	2.29531	6.20425	2.08715	3.08632	3.49512	2.79407	8.56649	1.95514	10.8133	4.6642	0.324112	19.1687	5.58324	3.8358	1.86224	4.10839	6.1067	6.32025	3.57361	3.11809	2.58514	2.67507	2.58022	8.38759	7.90084	3.03359	3.52481	6.89205	4.6901	11.5881
AC025423.1	0	0.196706	0.185904	0.194233	0.430036	0.154751	0.0863383	0.21834	0.468876	0	0.219084	0.405343	0.293033	0.287987	0.58062	0.775573	0	0.441422	0.212357	0.410118	0.364956	1.61264	0.198053	0.0994551	0	0.212035	0	0.800086	0.592921	0.526465	0.475969	0.601262	0.98378	0.256658	0.462689	0.264515	0.979525	0.486491	1.32848	0.0646018	0.0445661	0.142677	1.3235	0.611932	0.82816	0.322561	0.215436	0.230607	0.718967
SKAP1-AS1	0.0379132	0.214172	0.404822	0.0422958	0.0668885	0.126369	0.078337	0.373571	0.255254	0.10193	0.978001	0.358584	0.542389	0.235168	0.816558	1.61348	0.382109	0.524308	0	0.121782	0.144495	2.39432	0.215638	0.342905	1.15301	0.230862	0.100225	0.326673	0.573838	0.702183	0.194337	0.632828	0.981871	0.638737	1.49194	0.720004	0.820384	0.481534	0.524332	0.0703379	0.0727849	0.271855	0.699315	0.333134	0.144271	0.772644	0.268074	0.215214	0.434892
AP000757.1	0.169017	0.70352	0.712379	0.0793913	0.408047	0.454636	0.316141	2.90843	0.196783	0.0717479	0.358196	0.0647192	0.142233	0.0245235	0.0988852	0.0283045	0.943734	0.0205032	0	0.00952459	0.00847575	0.243439	0.278275	0.0254072	0.231885	0.117363	0.0188128	0.0766476	0.723691	0.127768	4.8232	0.0921607	0.47751	0.121767	0.027277	0.135148	0.134741	0.158176	0.246049	0.0660139	0.102466	0	0.0696101	0.0868483	1.27785	0.0412015	0.00786231	0.00841599	0.0408157
AL162377.1	1.07604	1.15611	1.41506	0.700245	1.21442	1.07831	1.42118	0.907168	0.568196	0.496336	1.63941	0.567956	0.497148	0.34899	1.37058	0.243357	0.794617	0.723366	0.411744	0.513935	0.226157	0.666219	1.17003	0.351523	1.12289	1.33293	0.619109	1.02259	0.858229	0.885203	3.63499	0.831848	1.01831	0.716468	0.474437	0.424723	0.970156	0.301471	0.981022	0.479503	0.897857	1.51287	0.518892	1.58611	0.426524	1.14335	0.671325	0.269475	1.319
IQCH-AS1	0.332738	0.618531	0.604189	0.241712	0.694542	0.619006	0.649136	0.398558	1.41407	0.514897	0.96397	0.957059	1.43423	1.24261	0.435465	0.604762	1.21703	0.802585	1.45582	1.10193	1.59622	0.883696	1.3066	0.74223	1.12622	0.962013	0.95325	1.55295	0.739321	0.735588	3.01667	0.71038	0.82346	0.482762	0.478507	0.349747	1.28929	0.899272	0.819226	0.696264	0.557077	0.62223	1.06831	2.57616	1.39499	1.09312	0.518072	1.29396	1.01188
MIR924HG	0.00936247	0.00528886	0.0749765	0.141004	0.0165178	0.0520103	0	0.612214	0.139574	0.0188783	0.194388	0.286086	0.0984853	0.135505	0.624448	0.331413	4.69813	0.571849	0.085645	0.220538	1.47635	0.453302	0.139783	0.169357	0.0203379	0.427577	0.292052	1.51256	0.0265699	0.0460042	1.22109	0.0646649	0.379131	0.369686	0.564601	0.305818	0.293755	0.86806	0.223243	0.0347391	0.119826	0.21099	0.0418647	0.708398	0.948567	0.134428	0.624757	0.469456	0.252376
SAMD12-AS1	0.0443973	0.05016	0.177771	0.165098	0	0	0	0.397691	0.298908	0.497343	0.353821	0.710616	0.311348	1.28514	0.863672	0.176581	0.832116	0.272879	0.740064	0.301064	0.408916	0.32711	1.05215	0.662205	0.514364	0.600767	0.438168	0.318784	0.419985	0.0111874	3.80973	0.851788	0.418106	2.50883	0.121011	0.157386	1.34496	0.319536	0.254071	0.329469	0.151525	0.606377	1.30695	0.462349	1.09814	0.23305	0.353161	0.952078	0.543219
LINC02042	0	0.00727676	0.00859646	0.00718527	0	0.0214678	0	0.426932	0.0123894	0.034632	0.0162092	0.0562308	0.0596211	0.0443897	0.170041	0.0102467	0.355314	0.00742252	0	0.0344807	0.00613674	0.00677916	0	0.0367915	0.317132	0.156877	0.00681058	0.0277478	0.231525	0.00973778	0.24944	0.215011	0.0970481	0.189891	0.184329	0	0	0.0981644	0.651163	0	0	0.131952	0.0288001	0.0188644	0.0306362	1.13359	0.341556	0.0182804	0
AC099568.2	0.0749536	0.105853	0.100041	0.334472	0.0330593	0.270648	0.0154871	1.4603	0.684857	0.428216	0.778111	0.109063	0.346918	0.25829	1.56224	0.99868	0.496988	0.323921	0.159986	0.561773	0.160686	0.848088	0.319734	0.356798	1.19402	0.513461	0.475545	0.8611	0.921752	0.269141	1.38739	0.409839	0.599988	0.552461	1.24493	0.227749	0.892035	0.713987	0.446807	0.625754	0.0239823	1.61235	0.879792	0.29271	0.231742	0.381875	0.695594	0.37229	0.816783
SMG7-AS1	0.115488	0.169622	0.246627	0.0773027	0.20375	0.0898181	0.248168	0.200002	0.55538	0.212169	0.276112	0.392103	0.171697	0.28654	0.631193	0.131675	1.24154	0.394839	0.215985	0.164872	0.700568	0.145867	0.290112	0.447132	0.150523	0.304734	0.244239	0.370392	0.196647	0.130955	0.530582	0.292473	0.246522	0.308063	0.306909	0.269034	0.458147	0.61117	0.363495	0.121412	0.123173	0.252373	0.464769	0.544965	0.325937	0.274582	0.149707	0.200312	0.362093
AC012615.6	0.41394	0.887374	0.970391	0.30194	0.870736	0.389149	0.171058	2.08688	1.05146	0.263953	0.694498	0.540539	1.68366	1.65321	1.17248	1.10602	0.416627	0.53208	1.50169	0.886416	0.313499	2.05556	1.49411	0.843761	0.960677	1.05024	0.505049	1.58518	0.732949	0.758225	1.06391	0.67199	1.46434	1.82727	0.748551	0.370881	1.69954	1.09193	1.09331	0.403669	0.16301	1.4895	0.95514	1.28493	0.535152	1.16508	0.426833	0.592453	0.821802
AL161729.3	0	0.131176	0.0258277	0.172703	0.15363	0.0214997	0.0319866	0.866688	0.670021	0.156076	0.900946	0.703929	0.358258	0.613488	0.699102	1.0775	0.451646	0.557516	0.401238	0.310788	0.110626	0.97765	0.412732	0.184231	1.0649	0.726634	0.245545	0.305679	0.292887	0.570506	0.462885	0.668268	0.892955	0.774278	0.89005	1.02897	1.17243	0.614439	0.941283	0.0718011	0.0495326	0.317154	0.237954	0.54788	0.773179	0.376433	0.188135	0.475998	0.244166
AC096711.1	0.0375308	0	0	0	0	0	0	1.00856	0	0.100902	0	0	0.0631668	0.310395	0.0521498	0.0597086	0	0	0	0.562582	0	0	0	0	0.597868	0.152356	0	0	0.0710062	0	0.213752	0.216015	0.141377	0.158074	0.191804	0.0570193	0	0	0.143184	0	0.0480338	0	0.0419552	0	0	0	0	0.142029	0.0861011
AL133367.1	0.192319	0.191932	0.192516	0.0536375	0.291232	0.281337	0.169546	0.901551	0.977268	0.461037	0.395268	0.890821	0.601515	1.0427	0.316223	0.277918	0.295844	0.354615	1.20022	0.559408	0.146593	0.533049	0.925212	0.106807	0.301723	0.331804	0.183026	0.800923	0.369921	0.295613	3.1874	0.442771	0.594659	0.884266	0.219505	0.331141	0.99182	0.252406	0.397431	0.202185	0.0861488	0.479371	0.340402	1.09528	0.469591	0.293949	0.206808	0.103105	0.441207
AL109917.1	0.129369	0.0324804	0.134298	0.336756	0.0760801	0.031941	0.0594013	0.991448	0.055301	0.367134	0.180877	0.25099	0.181448	0.178323	0.079894	0	0.106748	0.347875	0.0350647	0.400159	0.0410877	0.166426	0.204392	0.47898	0.333068	0.131294	0.349595	0.454133	0.299151	0.0434653	0.278349	0.364031	0.311349	0.877866	0.0440768	0.0218385	0.248832	0.419907	0.16452	0.453354	0.0735882	0.530078	0.0482068	0.182439	0.0546988	0.319571	0.266798	0.176792	0.115419
AC036176.1	1.65901	2.1555	1.28428	0.795835	1.62443	0.847881	0.987226	0.312074	1.03716	0.602134	0.918534	0.917314	0.851626	0.731768	0.806827	0.409099	1.63683	1.28097	0.566574	0.390787	0.758736	0.820702	1.20307	0.268508	1.39348	1.22908	0.842048	0.762375	0.784686	1.40462	1.64406	1.27953	0.937411	0.681277	0.576536	1.15942	1.65132	0.526774	0.917748	1.04647	2.22944	0.543809	1.29821	0.615484	0.69443	1.15259	0.293259	0.831865	0.970529
AL391244.1	0.743497	0.975488	1.31246	0	2.45418	0.532938	1.78401	0.902313	0.0230675	0.225682	1.08646	0.523474	0.32293	0.231415	0.366585	0.286172	1.24677	0.0276397	0.0292529	0.179757	0.0457035	0.100976	0.306927	0.137003	0	0.365107	0.0253609	0.137768	0.136128	0.290089	8.2231	0.386521	0.38397	0.277793	0.245142	0.0728755	0.259486	0.0304617	0.320253	0.489451	0.276261	0.245678	0.294923	0.210739	0.136898	0.422122	0.211978	0.0453813	0.550222
AL122035.2	1.49732	2.61226	2.47253	0.147617	1.8553	1.91118	1.38717	1.29757	0.475574	0.430641	1.42843	0.182404	1.19558	0.66237	1.02576	0.653697	0.443303	0.690223	0.399231	0.425031	0.564022	1.97915	1.30715	0.397821	0.877444	0.346324	0.213561	0.630068	0.909145	1.45304	1.15819	1.63543	0.616502	0.857971	0.711829	0.402062	0.572645	0.636861	1.53439	0.72354	0.820017	0.87033	0.552754	1.16947	0.854661	0.587061	0.523201	0.388738	0.495288
AL158055.1	0.340678	0.507366	0.847401	0	0.423461	0.791423	0.550334	0.0277422	0	0.0416326	0.0584571	0	0.195472	0	0.0645517	0	0.0164284	0.0713833	0	0	0	0.146691	0.0880757	0	0	0	0	0.111189	0.11719	0.128768	0.017639	0.142606	0.0291664	0.407636	0	0.0235264	0.100524	0.0196679	0.0738481	0.143645	0.0594568	0	0.0346218	0.0907106	0.0147316	0.0430337	0.0410598	0	0.177628
AC004540.2	2.39202	3.73679	0.453273	0.131779	3.82937	3.26461	4.38107	0.224847	0.142014	0.238184	0.353018	0.04297	0.310642	0.244234	0.841196	0.258399	6.03091	0.833796	0	0.252953	0.29544	0.590571	0.146968	0.0843451	0	0.284717	0.0936802	0.36047	0.0558711	0.50229	27.1122	0.679886	0.097337	0.233212	0.166013	0.381357	0.702907	0.806406	0.422491	0.136967	0.226772	0.151251	0.313618	0.158572	0.210702	0.410333	0.104403	0.307327	0.372617
AC019197.1	0.0043324	0.039158	0.0231298	0.0289992	0.00382172	0.0144404	0.010742	1.12542	0.0333351	0.0582385	0.256225	0.1576	0.200522	0.179154	0.192638	0.0551401	0.4872	0	0.0475578	0.0603034	0.594419	0.164161	0.0800842	0.0164987	1.84459	0.202254	0.0412305	0.0124431	0.0491799	0.229256	2.41811	0.0199487	0.23664	0.638657	0.12399	0.0724027	0.309363	0.0660308	0.0495858	0.00803762	0.0110896	0.0532547	0.0629607	0.114203	0.0370936	0.084278	0.0995579	0.122964	0.46217
DNM1P35	0.379911	0.198458	0.196284	0.00455728	0.475668	0.195163	0.259972	0.0512292	0.0746511	0.0878619	0.107948	0.0416086	0.0756298	0.0281543	0.175965	0.0617407	0.0563398	0.0941551	0.149476	0.349912	0.046707	0.0816944	0.0697036	0.0583378	0.112403	0.0953539	0.047516	0.140793	0.30142	0.154406	1.48902	0.155181	0.0846355	0.206467	0.108561	0.0434441	0.132592	0.036319	0.198709	0.0833663	0.135935	0.0167382	0.0730663	0.199413	0.229287	0.166501	0.0505477	0.170052	0.173377
AL354993.2	0.144168	0.162881	0.0641404	0	0.0635873	0.106784	0.0397177	0.172186	0.0693303	0.581396	0.967527	0.978955	0.505509	0.0331203	0.968235	0.133794	3.87467	0.0276907	0.0293068	0.308723	0.0228939	0.657554	0.136664	0.0686277	0.0347971	0.926644	0.0762232	0.241539	1.68201	0.236132	8.89514	0.691489	3.07743	3.21316	0.0491188	0.109515	0.207972	0.518804	0.664605	0.75782	0.0615045	0.541488	0.0537213	0.187669	0.0228584	3.60578	0.021237	0.863835	0.0275619
AP001318.2	5.17615	3.62577	4.86366	4.20383	4.36511	4.78475	3.64488	4.33983	3.00696	3.03372	11.4634	1.92812	2.509	1.3128	2.35909	4.08449	4.61274	4.34263	2.22229	4.3672	2.26864	3.20349	3.76835	1.97118	7.46604	2.89973	3.85325	4.07341	3.44713	3.31815	4.55172	2.81239	3.95816	2.24551	3.23786	2.86248	4.97297	4.49676	5.19362	2.03583	3.92182	6.44746	2.2914	3.25445	0.748477	3.87422	4.1723	5.5043	3.3487
LINC02154	0	0	0.055819	0.0466558	0	0.0185861	0	0.0374618	0.0160895	0.101194	0.0842003	0.0121707	0.0211165	0.53035	0.139468	0.512317	0.115357	0.0192785	0	0.0806012	1.23527	0.0352151	0.0594667	0.0637058	0.0484522	0.0169774	0.00884457	0.084081	0.0791238	0.107491	0.0285826	0.0385137	0.110278	0.0440362	0.0512956	0.114368	0.0542971	0.169975	0.0319107	0.0465531	0	0.0514077	0.0935033	0.0653287	13.4476	0.0309924	0	0.0553931	0.0767555
LINC01633	0	0	0.0318644	0	0	0	0	0.0106926	0.0803664	0.0481388	0	0.295276	0.030136	0.148085	0.0331732	0	0.0253277	0.055026	0	0.14059	0	0	0.0169734	0.0340937	0.190156	0.157488	0	0.0171421	0.271008	0	0.258344	0.288562	0.0674489	0.27652	0.0488036	0.0181354	0	0.0151611	0	0.0885832	0	0	0	0.268044	0.0227118	0.58605	0.200457	0	0
AC008147.2	0.0939505	0.14673	0.129084	0.18496	0.0828762	0.0552614	0.130176	0.566821	0.64316	0.107721	0.25035	0.936833	0.641801	0.194252	0.541382	0.850648	0.237453	0.232465	0.552732	0.349118	0.171133	0.750377	0.766177	0.686627	0.384163	0.47113	0.271738	1.06744	0.381638	0.960885	0.210885	0.445323	1.04351	0.311326	1.05631	0.516368	0.771323	0.242162	0.637798	0.143541	0.0495116	0.356647	0.457172	0.663652	0.804396	0.657839	0.420071	1.01695	0.782902
COX10-AS1	0.219877	0.348696	0.646173	0.434328	0.498245	0.298081	0.31677	0.861911	0.453997	0.466406	0.73104	0.906982	0.831804	0.611719	0.608245	0.616175	1.75271	0.864792	0.472395	0.682513	1.53376	0.88538	0.863367	0.50125	0.785834	0.851645	0.738036	0.802426	0.370198	0.4895	1.09374	0.743072	0.702889	1.27443	0.474222	0.300341	1.39679	0.786555	0.575271	0.613757	0.258174	0.962915	0.872696	0.85276	0.798317	0.573665	0.709596	0.874074	1.64287
AC020916.2	0.180878	0.0817423	0.14485	0.121072	0.0319114	0.0803848	0.0896959	1.39339	0.243555	0.243146	0.864895	0.210553	0.669744	0.747966	1.10587	0.201434	0.383785	0.0833796	0.044123	0.193667	0.310212	0.456915	0.360071	0.103323	0.209556	0.660844	0	0.25975	1.09507	0.437551	0.824131	0.874503	0.204408	0.380913	0.369755	0	0.0782783	0.872982	0.276028	0.268456	0.185197	0.148226	0.404402	0.529775	0.309732	0.770742	0.255787	0.376475	0.456455
AC025211.1	0.0349147	0.11834	0	0.311606	0.0307992	0.193958	0.0288566	0.469127	0.201485	0	0.659014	0.101607	0.146909	0.433138	0.630691	0.111093	0.481532	0	0.127756	0.149534	0	0.220495	0.446813	0.0997217	0.050563	0.814982	0	0.250697	0.264227	0.21115	0.596556	0.200958	0.197284	0.0735275	0.428242	0.10609	0.4533	0.0886901	0.499514	0.064775	0.134057	0.214589	0.234184	0.272699	0.298937	0.258741	0.123436	0.132129	0.320398
STAM-AS1	0.0150557	0.01701	0.0200949	0.0111974	0.013281	0.0223033	0.0331823	0.152844	0.111018	0.0202387	0.265231	0.0657217	0.0380096	0.14527	0.118548	0.267469	0.175698	0.0694027	0.0489689	0.102095	0.062162	0.158468	0.149856	0.0191117	0.23257	0.183356	0.0424539	0.151346	0.104443	0.0607007	0.13148	0.190643	0.293024	0.565425	0.164146	0.0533718	0.0542971	0.184848	0.0574393	0.00931062	0.0449611	0.143942	0.0617122	0.127391	0.0907114	0.223145	0.164118	0.170927	0.05181
POLH-AS1	0.315714	0.341831	0.860323	0.454937	0.255291	0.306924	0.206572	0.942676	0.645262	0.495133	0.595908	1.28246	0.464946	0.543975	2.79665	3.00319	0.865261	1.09152	1.15522	1.60567	2.99559	1.5369	0.355395	0.513483	1.16208	1.50859	0.681594	3.17368	1.39373	0.656326	1.97792	1.40829	1.22645	1.10811	1.39835	0.699494	2.64723	1.23638	0.91591	0.366077	0.336722	1.69786	2.33818	5.12437	5.58143	0.974852	0.767362	1.56813	0.905366
AC116049.1	0	0	0	0	0	0	0	0.293961	0.0166123	0	0	0	0.0290701	0.642814	0.743999	0.0824359	0.732958	0	0.0210667	0.0184934	0	0	0	0	0.425226	0.210348	0.0182639	0.173626	0.359457	0	3.85615	0.318122	0.0975952	0	0.0176541	0.026241	0	0.0219373	0	0.0320439	0	0.106156	0	0.168629	0.0164314	0.735987	0.167924	0	0
AC091057.1	0.0567212	0.105738	0.151412	0.230964	0.196388	0.0929537	0.216817	2.17333	0.879688	0.264961	0.749428	1.28134	1.06205	1.39559	1.28666	2.07888	1.9211	0.991949	1.28161	1.25259	2.01449	1.44478	0.671436	1.18398	3.00848	1.17576	1.13209	2.33979	1.34946	0.318373	2.81536	0.927173	1.05765	1.23034	1.15806	0.708786	1.25498	2.20807	0.948094	0.528787	0.114337	0.947068	1.21109	1.7693	0.577375	1.29123	1.20193	1.47707	0.557918
C1orf195	0.745514	0.289534	0.342044	0.337875	0.369921	0.336495	0.385099	3.02596	1.25481	0.313175	0.498367	1.55937	0.705796	1.38086	0.679813	1.24165	0.766197	0.18794	0.454649	0.374168	0.177581	1.49581	1.06006	0.177442	1.78816	0.732957	0.369526	0.669124	0.749312	1.03909	0.716508	2.19911	1.29446	1.25109	1.38113	1.45119	1.20988	1.36113	1.35545	0.21611	0.0894512	0.906854	0.651094	0.682358	0.354612	1.85597	0.597142	0.506947	0.908605
PAXIP1-AS2	2.25519	3.66603	4.04451	1.07963	3.2023	2.43749	3.14509	2.92229	1.44462	1.21851	2.3639	1.33171	3.3608	2.04018	1.49076	1.52919	0.650396	2.43242	1.58095	1.46754	3.50475	3.1895	4.02239	1.14232	1.03369	1.67989	1.26875	2.50911	0.985897	2.04247	2.80327	2.33895	2.69703	1.45244	1.0384	0.951363	4.51035	0.517245	2.04236	1.86042	1.04804	1.39055	3.24065	4.50184	4.17003	1.13174	0.785682	4.93421	3.41567
LINC01560	0.582042	0.69282	1.304	0.591348	0.751815	0.750601	0.816068	1.48031	0.80972	1.5788	2.55033	0.604941	0.708472	0.787961	1.14093	0.347244	2.46995	0.982189	0.266217	1.42445	0.812048	1.18149	2.24639	1.039	1.61055	1.40291	0.27476	1.23884	1.2585	1.10784	1.89425	1.08877	1.20393	1.48839	0.679901	0.71058	1.12451	1.99333	1.47707	1.02198	0.598602	1.57571	1.31293	1.20753	1.6018	0.799118	0.808394	0.757157	1.46643
AC020891.2	0	0.0189608	0.0447991	0.112335	0	0	0.0138705	0.090198	0.0322827	0.0451198	1.66831	0.561655	0.098861	0.370128	0.256515	0.0934486	0.373894	0.30945	0.245633	0.341413	0.0799516	0.141314	0.0715899	0.0958665	1.79851	0.0851603	0.0532384	0.0723016	0.190509	0	0.879357	0.251146	0.173852	0.106027	0.120075	0.331461	0	0.234469	0.400169	0	0	0.0687644	0	0.294926	0.0159655	1.16596	0.504323	0	0.0192507
SNTG2-AS1	0.0734391	0.304229	0.457422	0.0273094	0.151159	0.462364	0.46534	0.0219278	0.0235445	0	0.215625	0	0.226605	0	0.034015	0.116836	0	0	0.0298577	0	0	0.412255	0.139233	0.0699177	0	0	0	0.0703083	0	0.129538	0.0278841	0.0563589	0.207481	3.40244	0	0.0371912	0.0529703	0	0.0700446	0	0	0	0	0.143398	0.0232881	0.0907052	0	0.277918	0.0561599
POU6F2-AS2	0	0	0.0338172	0	0	0	0	0.0226958	0	0	0	0	0.0213219	0	0.774536	0	0.188159	0	0	0	0	0.0266682	0	0.0482441	0.0733852	6.01702	0.160751	0	1.43808	0	3.17467	0.524993	1.16918	1.36062	0.0258973	0	0	0	0	0.517066	0	2.18013	0	0.0247366	0.0482073	0	0	0	1.59848
SNHG15	2.13542	1.97688	2.31157	0.685199	1.68211	1.83693	1.6557	5.31302	2.35608	2.44333	3.42848	1.87575	1.95329	3.00253	9.25887	5.74925	15.5817	7.45684	2.58713	12.1088	3.74602	3.54056	2.22906	5.8135	7.00721	6.46529	4.58026	5.90752	4.60084	2.39441	4.17331	4.96153	2.53562	4.56469	5.18651	2.55527	3.68575	9.00736	2.0844	3.97495	2.49993	5.62582	1.88817	3.36429	4.68462	2.50075	7.18652	9.84465	1.76543
AP000786.1	0.156906	0.582467	0.149587	0.125031	0.118638	0.0747122	0.185258	1.3051	0.150912	0.0301317	1.04361	1.20678	0.565892	0.52525	0	0.410098	1.59327	0.335815	1.53102	0.096	0.961071	1.67509	0.796813	0.554849	0.649226	1.36491	1.0903	5.95503	0.0424082	0.338895	0.20426	0.774087	0.971024	1.15651	2.13071	0.102164	0.0970058	0	0.641372	0.207927	0	2.15833	0.877016	0.415796	0.127944	0.602151	1.60472	1.48446	0.128559
AC092171.5	0.262676	0.546684	0.553568	0.246771	0.402449	0.552966	0.251377	3.95046	0.412204	1.17082	1.93101	0.885127	0.22105	0.514525	2.80469	0.967761	0.909351	0.557634	0.775666	1.93914	0.434692	0.320132	0.550427	0.460675	1.54164	1.4171	0.233902	1.74711	2.98181	0.271727	6.70854	2.75321	0.911372	1.96522	1.00328	0.693129	0.299153	0.913075	1.27904	0.512974	0.601595	0.764731	0.602739	1.26876	0.197281	2.74061	1.7229	1.75267	1.68098
MIR29B2CHG	0.729199	0.779648	0.937708	0.129081	0.815806	0.884156	0.483653	0.161805	0.403512	0.166729	0.381275	0.803049	0.830802	0.504859	0.237116	0.148985	0.0918435	0.0997677	0.696493	0.402857	0.0721747	0.805187	0.703077	0.232204	0.169975	0.0777215	0.0994645	0.216367	0.229934	0.878458	0.166881	0.27022	0.432725	0.117451	0.609192	0.165671	0.57279	0.236824	0.833641	0.302689	0.125714	0.0835634	0.317318	0.409598	0.12908	0.773409	0.322248	0.107105	0.447822
AC023825.2	0.0193798	0	0.103465	0.02162	0.0341908	0.0645949	0.0160171	0.243034	0.223673	0.0521027	0.414564	0.0281991	0.472952	0.34727	0.619356	1.07911	0.1028	0.245672	0.283648	0.332	0.646276	1.61144	0.137782	0.0184505	0.224524	0.413027	0.327881	1.44718	0.623312	0.117201	0.154525	0.490792	0.52927	0.183655	0.35655	0.677189	0.293544	0.492283	0.609972	0.0719079	0.0248032	0.833769	0.649931	0.529775	0.276546	0.287233	0.0342572	0.201683	0.24453
AP001893.1	0.359757	0.243872	0.43215	0.0401343	0.412556	0.119911	0.0297335	1.12789	0.692026	0.338523	0.543231	0.157042	0.423846	0.694245	0.299933	1.34501	0.228999	0.124378	0.833706	0.115558	0.342776	1.47677	0.46039	0.274005	0.93779	0.328596	0.456497	0.723283	1.08902	0.32635	0.36881	0.248477	0.542076	0.606094	0.220628	0.0546566	0.233537	0.137078	0.549005	0	0	1.17925	0.965202	0.561971	0.37647	0.333254	1.0175	0.374395	0.412667
AC245140.2	0.141045	0.341471	0.367542	0.262249	0.337711	0.208943	0.305308	0.884397	0.859162	0.72229	0.642315	0.43001	0.282606	0.398092	0.746611	0.582351	0.969062	0.448934	0.688128	0.553733	0.537552	0.904876	0.592115	0.396453	0.593327	0.654368	0.561067	1.92904	0.8895	0.858064	1.30824	0.510282	1.03732	0.707214	0.514873	0.244898	1.33707	3.42074	0.499668	0.461042	0.189113	0.385279	0.750823	1.10818	0.332255	1.25055	0.320559	0.489282	0.608635
SNHG14	2.8893	2.77391	3.71138	0.129503	3.13015	3.04079	2.54924	0.174476	0.116445	0.218275	1.22683	0.0378239	0.930742	0.167374	0.112318	0.131146	0.0721545	0.59421	0.0308366	0.130011	0.0464814	0.932121	0.773669	0.127808	0.037129	0.0617966	0.0406657	0.148806	0.171793	1.79654	2.32049	0.600512	0.656935	0.211094	0.227112	0.121182	0.676516	0.556287	0.855185	0.437995	0.477158	0.142256	0.494	1.21052	0.174459	0.282356	0.129667	0.397191	0.330442
AC097534.1	0.924872	0.875474	0.967523	0.055772	1.52146	0.888707	1.36352	0.470207	0.168291	0.20161	0.188723	0.290975	0.189319	0.379008	0.486264	0.278373	0.371262	0.201647	0.243905	0.61557	0.404884	1.39443	0.533146	0.214182	0.108599	0.380524	0.132159	0.466653	0.0945841	0.547988	0.284729	0.287744	0.353103	0.473765	0.434338	0.0759528	1.02768	0.7937	0.429141	0.0927488	0.0319918	0.204842	0.139716	0.170829	0.0951191	0.162085	0.243023	0.236488	0.258055
LINC01843	0.258817	0.0132914	0.0628077	4.50164	0.0207554	0.0130707	0.0972313	2.88742	1.25596	6.57877	2.5314	1.66046	0.76231	0.502698	2.79531	2.36761	1.67243	0.786344	1.30575	0.717984	0.156928	0.284798	2.86049	0.582416	1.20963	1.03872	2.26406	2.23005	1.33546	0.231226	1.59466	0.636494	2.86946	6.85024	1.2746	2.52013	2.67292	1.73326	2.71539	1.28772	2.77043	1.54251	1.20992	3.02072	2.13762	2.24493	0.613474	2.47088	8.62306
LINC00106	0.549966	1.26756	0.645954	0.490832	1.18374	0.391061	0.672719	13.4391	0.973279	0.857581	3.4602	1.44044	2.55474	2.85036	2.23143	1.7849	0.746825	0.430982	2.4685	1.24836	0.628809	2.94062	1.97066	0.816809	7.8371	2.88003	0.697854	6.47621	3.20475	2.2284	5.56289	2.9122	3.93623	1.34349	2.94555	1.23661	7.75907	3.96753	1.42677	0.693815	0.16893	1.35206	1.18042	1.84705	1.42309	2.05818	0.991608	1.20713	0.933658
THAP9-AS1	2.10587	3.32621	2.72768	2.43851	2.24171	2.49765	2.39651	8.41293	6.86818	2.90647	3.82387	3.05989	4.68587	4.36838	1.95076	4.49294	6.12101	10.257	6.26051	7.10995	6.89706	5.89823	2.83433	4.98544	13.5928	3.56799	5.5466	12.9515	2.90268	2.40469	3.87643	2.96625	4.67204	7.1917	5.42801	3.11387	4.32605	9.85972	5.40693	1.19789	1.8764	10.5521	3.95995	7.50962	4.2744	11.5425	3.85862	8.79592	1.82782
AL513320.1	0.0209376	0.070966	0.307399	0.210221	0.0369392	0.046525	0.138437	0.22506	0.140964	0.168873	0.632315	0.213261	0.105718	0.230883	0.320025	0.299791	0.288764	0.265421	0.153225	0.179344	0.159595	0.661132	0.893147	0.0797347	0.57611	0.382482	0.199259	0.571284	0.316902	0.205761	0.119247	0.313327	1.34081	1.32279	0.256808	0.0636196	0.906115	0.239335	0.239638	0.0388442	0.107188	0.300264	0.444712	0.367947	0.0995922	0.543064	0.425627	0.396174	0.480339
AC012404.2	0.270753	0.244717	0.325236	0	0.644862	0.842286	0.111887	0	0	0	0.0340696	0.0393966	0.0683541	0	0.0752432	0.0430746	0	0	0	0.0869689	0	0.341974	0.0769976	0	0	0	0	0	0	0.429819	0.0616814	0.0311673	0.0764935	0.370618	0.083022	0.0411345	0.0585867	0.240717	0.5423	0.150693	0.0693045	0	0.0908012	0.211469	0	0.0250806	0	0	0.0310572
AP000697.1	0.230499	0	0	1.24286	0	0	0	2.34001	0.886773	0.309849	0.0966813	0.838485	0.484931	0.847254	3.09607	0.488941	1.42646	0.354179	1.0777	0.781523	3.25769	0.525655	1.91188	0.877787	1.39086	1.79344	0.365602	0.496514	1.74436	0.058082	2.40675	0.176891	0.687388	1.29443	1.02092	0.408554	2.90946	1.07344	0.696176	1.4967	0.245837	1.33797	1.58898	1.08768	0	1.03201	0.577219	0.763249	1.89486
AP002336.1	0.0308606	0.209198	0.288328	0	0	0.0685747	0.0765178	0.331724	0.148408	0.0414846	0.310663	0.224523	0.103881	0.0850767	0.171526	0.270033	0.22918	0.213389	0.0376405	0.132171	0.029404	0.552196	0.0438813	0.117524	0.44692	0.250557	0	0.310223	0.35032	0.0699874	1.12488	0.817071	0.290627	0.38994	1.10401	0.234428	0.0667777	0.313568	0.412079	0.0572537	0.236982	0	0.137995	0.180776	0.411018	0.343046	0.60007	0.0875902	0.247796
LINC01123	0.0988103	0.125032	0.0474775	0.590845	0.0313787	0.0658692	0.0751322	2.58095	0.608227	0.855401	0.850458	0.471588	0.538825	0.958849	1.54873	0.572206	1.216	1.34824	0.342272	1.08759	0.6176	0.336967	2.09064	0.564434	2.34677	1.25951	0.146278	0.561912	0.912284	0.227075	0.904919	0.57782	1.10175	1.31927	0.824122	0.384305	2.59138	2.20877	0.591847	0.190649	0.20234	2.72879	0.592059	1.06888	1.10921	0.820118	0.74058	0.792733	2.06283
LINC02487	0.0509315	0.00575425	0.0611804	0.102274	0	0	0.00420943	1.6059	0.0342901	0.225934	0.256355	0.23715	0.0214303	0.217633	0.884629	0.0364626	0.875336	0.0176085	0	0.359916	0.0145583	0.14474	0.31865	0.0290936	1.15801	1.30256	0.398535	0.0585124	0.664881	0.0269512	1.26472	0	0.330953	0.0965318	0.260289	0.123806	0.0771456	0.349315	0.286607	0.0944899	0.0260739	1.71123	0.0967907	0.482329	0.0193809	0.188718	0.0855292	0.053004	0.0642643
AP003170.4	0.0666716	0.225977	0.177973	0.198343	0.117626	0.0740748	0.16531	0.617123	0.341998	0.0597491	0.39151	0.38805	0.0748085	0.214434	0.401447	0.30053	0.25935	0.128057	0.243957	0.309338	0.0846996	0.421048	0.0632011	0.338532	0.740239	0.270653	0.047	0.159574	0.588649	0.420004	0.303775	0.460489	0.188362	0.30421	0.97676	0.371404	0.192356	0.87502	0.402737	0	0.0284432	0.31871	0.223594	0.195275	0.211421	0.37056	0.392847	0.252308	0.152954
AC108676.1	0.0482503	0.113982	0.140508	0.0391475	0.0580403	0.0389876	0.0761312	0.522575	0.0843764	0.0884464	0.275977	0.0446778	0.0738258	0.74973	0.0975196	0.157014	0.269904	0.015165	0.0802507	0.070448	0.133739	0.106188	0.0997935	0.225507	0.33032	0.507485	0.0463826	0.799985	0.431538	0.165795	1.08922	0.575624	0.260243	3.61181	0.246587	0.133282	0.0379659	0.183847	0.158978	0.0569645	0.00561392	0.188714	0.0931663	0.119909	0.33383	0.329123	0.244243	0.0124497	0.276733
AC120049.1	1.24241	1.32529	1.96968	0.0914635	1.32405	1.60458	1.34479	0.886926	0.145577	0.415408	0.539636	0.0275299	1.30558	0.104317	0.122685	0.1505	0.113742	0.290718	0.00769215	0.148556	0.0420627	0.889491	0.753271	0.078055	0.0456659	0.108807	0.0866939	0.144907	0.417613	1.13467	0.352002	1.19787	0.368231	0.398437	0.302967	0.306606	0.736915	0.0640802	1.07069	0.994524	0.726439	0.103363	0.564008	0.314017	0.251985	0.572519	0.250833	0.190931	0.549796
RHPN1-AS1	0.16975	0.360552	0.181252	0.060599	0.47318	0.256494	0.190803	0.681204	0.515917	1.88026	0.512643	0.533518	0.182848	1.01081	0.462306	0.226849	2.97504	0.2191	0.455493	0.588876	0.763401	0.271576	0.193096	0.187468	0.894818	0.937172	0.193856	0.575297	0.835008	0.210449	2.91583	1.07864	0.53713	2.75973	0.173504	0.629263	0.499544	0.422573	0.25257	0.541672	0.304156	0.556426	0.531331	0.238647	0.542596	0.28933	0.444094	0.263379	1.28512
AC092376.2	0.395505	0.353899	0.667241	0.0458873	0.563799	0.221468	0.269349	0.164384	0.0334748	0.0723057	0.39416	0.0322275	0.689625	0.0915877	0.0923264	0.057888	0.147696	0.127622	0.023155	0.0982449	0.0271323	0.356341	0.323929	0.018074	0.0137464	0.0353221	0.0301115	0.0636123	0.173599	0.50229	0.126143	0.222177	0.10429	0.0899533	0.0549782	0.0480702	0.171162	0.0723354	0.485865	0.0704404	0.133633	0.0713039	0.201611	0.160631	0.0993309	0.114307	0.137029	0.0359213	0.112511
LINC00511	0.825382	0.160543	0.133165	3.47911	0.072009	0.137723	0.092455	1.78877	2.24924	1.72931	1.74622	2.51417	0.629707	2.65882	2.16143	3.01945	11.3417	1.55919	2.58131	3.70329	4.42471	0.883069	0.722231	2.7863	2.81094	3.794	1.53455	0.783683	2.40814	0.364541	2.6862	1.01973	2.15678	1.07283	1.57139	2.10144	2.08039	2.49215	2.193	1.16388	0.684896	2.10286	7.59609	1.18512	3.83686	3.09332	3.57004	1.72766	2.06868
LINC00624	0.0351093	0.0872662	0.0718524	0.0365566	0.0784594	0.0286057	0.106397	0.377392	0.238627	0.0283175	0.188497	0.275868	0.183183	0.309726	0.302467	0.215977	0.186236	0.137567	0.222677	0.147861	0.113737	0.347367	0.216331	0.135932	0.149145	0.256546	0.217801	0.534439	0.101851	0.127396	0.370592	0.352963	0.339455	0.347505	0.315794	0.0889005	0.238042	0.437003	0.245567	0.0390815	0.0419389	0.11029	0.180542	0.294785	0.0957474	0.21465	0.0765431	0.141723	0.0590668
SNHG11	1.59723	1.59533	1.81668	1.82834	1.38445	1.79516	0.968065	3.80283	2.10171	4.61778	2.41764	2.74175	1.53502	2.43135	6.95406	3.77109	5.85951	3.01981	1.1237	3.39058	1.91443	2.29026	3.54823	2.88701	4.78037	3.30774	2.69741	1.98123	2.79413	1.42091	9.3341	2.79791	3.1217	5.48905	2.7777	2.24374	3.79676	3.17525	1.82367	3.51293	1.74795	3.31966	2.64982	4.10411	2.60734	3.37083	3.7236	3.78434	2.58623
LINC02428	0.0141096	0.0478232	0	0	0	0.0156763	0	1.16277	0.2307	0.701777	0	0.0821225	0.130611	1.88653	0.0784225	0.0112237	2.32017	0.0162604	0	0	0.241986	0.014851	0	0.0402993	2.12507	0.701654	0.80567	0.263409	0	0.0106662	3.79297	0.438537	0.717531	0.906268	0.317277	0.128618	0	0.268809	0.0134575	0	0	0.520315	0.031546	0.0275506	0.0402685	2.69246	0	0	0
AP001347.1	1.81	2.64346	0.451737	0.0902908	4.02408	1.4224	4.01351	0.44158	0.00707665	0.158251	1.43506	0.0749426	0.421041	0.141987	0.52141	0.198995	0.234174	0.220461	0.00897418	0.370265	0	0.487893	0.512643	0.0210148	0.0213107	0.179212	0.0155604	0.0739628	0.696021	1.43502	0.821338	0.440428	0.353383	0.65078	0.0752045	0.0335351	0.270657	0.0186901	1.77547	0.286657	0.320171	0.0452214	0.263204	0.201135	0.0209988	0.115867	0.214601	0.292363	0.168797
BNC2-AS1	0.791129	1.27197	3.12714	0.101836	1.74469	1.9946	1.93643	0.0272561	0.26339	0.40903	0.574328	0.132826	0.512124	0	0.295962	0.290452	0.355091	0.315596	0	0.553851	0	1.12094	0.389396	0.086907	0	0	0.0643504	0.0436963	0.28784	2.43822	0.138639	0.350268	0.0859658	0.288355	0.373211	0.27737	0.395049	0.193233	1.8864	1.01612	1.36302	0.0623379	0.238106	0.089121	0.144734	0.817406	0.564764	0.0863623	0.104709
FAM30A	0.0329401	0.00297726	0.00703442	0.254295	0.00232459	0	0	0.210085	0.111519	0.0761614	0.240407	0.00575165	3.17119	0.241553	0.0567559	0.477935	0	0.013666	0.0176778	0.215847	0.0439394	2.47827	0.26042	0.0639757	0	0.046802	0.0571237	0.588459	0.553409	0.256979	0.183103	0.112239	1.62922	1.21118	1.03968	0.210188	1.40559	0.0317962	0.496397	0.38867	0.00843167	0.199754	2.19467	0.13507	0.102784	0.11351	0.0395948	0.205683	0.320414
AC009041.3	0.0204125	0.138373	0.136223	0.0227721	0.0540193	0.0680373	0.23619	1.35306	0.0785309	0.192078	0.256857	0.356422	0.0687113	0.393913	0.567272	0.487121	0.151589	0.141144	0.149382	0.327837	0.447328	0.751977	0.493424	0.349808	0.561662	0.37289	0.151092	0.674211	0.347574	0.216032	0.604535	0.328967	0.365243	1.28961	0.438143	0.279108	0.397526	1.06296	0.545133	0.22722	0.026125	0.376372	0.342284	0.717438	0.407797	0.359266	0.234539	0.386239	0.140488
AC002398.2	9.72793	4.72619	3.52908	0	4.05565	11.2904	6.31133	0	0.132848	0.291775	1.31597	0	0.979708	0	0	0.0313922	0.0628012	0.613977	0	0.0422546	0	0.789218	0.897839	0.0375719	0	0	0	0.0283364	0.298656	4.3407	0.0449526	1.52186	0.0185825	0.0831083	0.161348	0.0599567	0.725853	0.0501233	2.84183	0.512508	1.79304	0	0.220583	0.134852	0.0938581	0.164506	0.0872002	0.0560046	0.0226341
LINC00894	0.131818	0.286221	0.247412	0.062039	0.2907	0.212817	0.338753	1.0424	0.328841	0.182734	0.658298	0.326668	0.299855	0.312293	0.646796	0.357166	0.347428	0.14479	0.170826	0.174217	0.115784	0.841135	0.594518	0.207855	0.545845	0.415967	0.158988	1.22452	0.346811	0.344096	0.3308	0.407802	0.424785	0.225548	0.31578	0.168975	1.16768	0.826643	0.504865	0.198699	0.0764454	0.286934	0.366091	0.673634	0.462418	0.469349	0.238473	0.161734	0.217357
AC083880.1	0.292109	0.13751	0.0974694	0.190094	0.236204	0.162272	0.201187	0.370683	0.632137	0.654448	0.428831	0.672982	0.225334	0.301983	0.338243	0.212998	0.619795	0.504953	0.326593	1.25105	0.278321	0.204971	0.242291	0.324453	0.282019	0.370567	0.308882	0.978797	0.276327	0.202418	0.4991	0.336257	0.87112	1.05089	0.373211	0.369826	0.579406	0.958433	0.162521	0.225804	0.46732	0.149611	0.244909	0.59414	0.509465	0.225491	0.365752	0.667868	0.78183
AL391152.1	0	0	0.0220444	0	0	0	0	0.295894	0.0158854	0.0111011	0.0623493	0.036049	0.0347478	0.0227662	0.149174	0	0.201506	0.00951701	0.0100725	0	0	0.00869211	0	0	0.0597971	0.0167621	0.0611268	0.0474369	0.203113	0.0561852	0.696096	0.133089	0.404408	0.617384	0.0168817	0.0250928	0.035739	0.0839097	0.0078765	0.0153209	0	1.08279	0.0184635	0.0806252	0	0.283044	0.102185	0.00781294	0
COPDA1	0	0	0	0.156222	0	0	0	0.401398	0.0808108	0.207066	0.599112	0	5.69184	0.135117	0.272413	0.334176	0.0148562	0.016138	0.0512397	0.299871	0.0400274	4.03854	0.3385	0.173316	0	0.113694	0.133268	0.442413	0.529874	0.402264	2.18528	0.257918	5.14316	0.339136	0.744282	0.531873	1.54537	0.0177857	0.347261	1.5328	0	4.90579	7.95236	0.164059	0.173183	0.298352	0.235159	0.119236	1.02803
AL158212.3	2.28682	2.43085	2.77325	0.490345	2.76018	2.46562	2.57339	0.886554	0.886878	0.619772	2.14658	0.831876	3.26947	2.55477	0.824292	1.52568	3.71086	0.874925	1.39461	0.960975	0.307503	1.84082	3.2036	1.04176	0.654336	0.782968	0.945801	0.626785	1.00604	2.69067	2.47881	1.37637	0.900223	0.631109	0.970772	0.705131	1.43661	1.19068	2.2075	0.741312	0.782837	0.554141	0.999885	2.59273	0.523408	0.751673	0.556912	0.311151	0.606426
MED8-AS1	0.124709	0.10064	0.142671	0.059625	0.125725	0.118763	0.265039	0.574504	0.496914	0.215538	0.381104	0.337	0.31484	0.687597	0.297061	0.566864	0.283508	0.184781	0.412861	0.343355	0.220671	0.712563	0.227991	0.407072	0.774008	0.723222	0.39561	0.793109	0.77524	0.269354	0.263812	0.369147	0.553662	0.712844	0.273143	0.1624	0.346952	0.497805	0.169921	0.0991563	0.114006	0.547482	0.497895	0.504409	0.508451	0.57761	0.346415	0.60678	0.2861
AP001160.1	0.153214	0.692405	0.817979	0.0949583	0.165188	0.189141	0.11256	1.34193	0.229228	0.594992	0.578382	0.421106	0.386804	0.37545	0.804266	0.406253	0.523754	0.529706	0.269929	0.437459	0.243304	0.519629	0.580954	0.226905	1.82437	0.466478	0.270019	0.635624	1.9969	0.411813	0.562349	0.509514	0.384767	1.46988	0.626409	0.413818	0.257858	0.627033	0.389686	0.41058	0.174303	1.11605	0.380613	0.465371	0.226732	0.898871	0.631945	0.515389	0.566297
LINC02163	0	0.0256335	0.151412	0	0	0	0.0375035	2.54042	0.370969	0.426988	0	0.198081	0.591886	0	1.89157	1.51602	0.794315	0.67982	2.37988	0.777366	0.907939	0.0477612	0.0967836	0.928825	3.25286	0.736829	1.27154	2.18299	1.93164	0.0686055	7.26212	1.0447	1.0256	1.79175	0.881229	0	0	0.547515	0.952151	0.420925	0	1.34797	1.11598	0.177207	0.0647523	1.99662	0.882332	0	0.0520506
AC104472.1	0.0328661	0.0835473	0.109666	0.027499	0	0	0	0.2208	0.0158053	0.0331353	0	0.107601	0.0414869	0.0566284	0.262591	0.431371	0.0523013	0.0946898	0.0501082	0.167152	0.0313148	0.0605377	0	0.0782255	0.237981	0.0750485	0.026065	0.247787	0.264268	0.0124226	0.102951	0.0945834	0.100592	0.0865166	0.0503894	0.16228	0.0533379	0.323509	0.0235102	0.0304872	0	0.134665	0.156147	0.0641746	0.0390829	0.0608898	0.0508347	0.0932821	0.0659746
AC008124.1	1.4268	2.06565	2.44742	0.867536	2.27047	2.70946	2.65382	1.0071	0.749223	0.672911	1.49391	1.33603	1.38316	0.970434	1.34092	1.00613	2.33442	1.00878	0.57954	1.67099	0.950085	1.94694	1.317	0.825733	0.974983	0.624847	0.784083	1.24168	1.26108	1.64115	1.8966	1.18638	1.6235	1.65597	0.904286	0.906929	1.38729	0.732687	1.65574	0.811991	0.755444	1.11329	1.84038	1.09766	2.0462	1.18902	1.10964	1.38279	1.99436
DUXAP8	0.029358	0.0583768	0.0799355	0.0131006	0.0517949	0.0234848	0.0572631	0.488083	0.0259775	0.13418	0.0576296	0.237513	0.369597	0.31888	0.620061	0.0653887	1.30688	1.59421	0.0114585	0.359602	0.0358045	0.0519129	0.0367353	0.89329	0.879227	0.513659	0.0372524	0.386182	0.995341	0.110966	1.83657	1.15444	0.297488	0.599707	0.135633	0.0428185	0.0482798	0.0775578	0.0728026	0.572982	0.0270531	0.878127	0.241547	0.371463	0.265883	0.841963	0.42243	0.0622161	0.0902508
SNHG17	2.14357	1.95783	1.98071	1.35707	2.6511	2.7549	2.42475	6.94753	3.17181	4.63382	3.12795	4.2689	2.7019	3.28919	25.6309	6.5656	35.2371	5.29917	3.05088	6.43236	3.31111	3.8411	5.21563	7.07907	14.0617	8.85651	3.40491	5.41939	10.4007	2.93042	6.99193	7.19491	7.21921	13.2772	6.77008	3.9042	8.98723	16.1495	2.62609	4.09226	2.47269	12.295	3.04316	5.60098	3.67594	4.92523	8.73319	6.14873	7.04816
AP000873.2	0.61496	0.463188	0.54137	0.287069	0.765617	0.58633	0.821862	3.47312	0.675363	0.398674	1.66838	0.894815	0.679001	0.547072	0.630269	0.433667	1.3187	0.407125	0.563877	1.18146	0.199467	1.44144	1.09768	0.59793	1.62325	1.26592	0.659495	1.43428	2.50022	1.08802	2.05674	1.97309	1.72918	2.25486	5.22462	0.748755	1.20799	0.725664	0.985879	0.412664	0.28468	0.911394	0.663078	1.36258	0.692903	1.67665	0.898168	0.944914	1.35577
AC104109.4	0.0820947	0.202365	0.0896495	0.108236	0.0526675	0.0165837	0.0431774	0.407795	0.129205	0.0702266	0.0939111	0.141173	0.238658	0.226319	0.176293	0.237466	0.110847	0.103209	0.154747	0.199771	0.15644	0.534159	0.137956	0.0923688	0.16212	0.0908897	0.157834	0.439417	0.169438	0.0846266	0.136017	0.23196	0.372502	0.157168	0.129679	0.0907081	0.516771	0.255931	0.135246	0.138459	0.00955171	0.198767	0.216917	0.247734	0.170397	0.22814	0.15831	0.0706075	0.102729
AC026333.4	0	0.135235	0.191714	0.053414	0.0633535	0.106392	0.0593576	0.578992	0.115126	0.0643621	0.0903722	0.243839	0.141022	0.560975	0.532235	1.00928	0.126988	0.110355	0.350389	0.512647	0.0912389	0.20158	0.0680806	0.364669	0.554706	0.388732	0.632858	0.928225	0.634096	0.144778	0.409036	0.165347	0.22545	0.453735	0.195753	0.218225	0.414415	0.608114	0.228332	0	0.0306392	0.147136	0.133809	0.490821	0.455488	0.199585	0.338542	0.20384	0.0274605
AC245884.8	0.281183	0.60192	0.474056	0.198118	0.234984	0.378174	0.428094	0.861665	0.412778	0.417769	0.689019	1.5289	0.909136	0.856761	1.99467	0.553288	0.596611	0.375208	0.216604	0.744737	0.126905	1.91593	1.17841	0.563579	2.52895	0.585748	0.297328	0.488803	0.58798	0.581744	1.98915	1.68654	0.696844	2.57116	0.922708	0.472159	1.2489	1.5037	0.861018	1.40024	0.151525	0.757972	0.678292	1.45929	0.718014	1.30234	0.981002	0.49004	0.475317
Z99289.1	0.431517	1.64785	1.75087	0.0385119	1.55306	1.11228	0.806015	0.33242	0.249019	0.0812097	0.499552	0.0502313	1.06036	0.380675	0.263825	0.281469	0.0457795	0.447564	0.0526319	0.157089	0.0904529	1.02647	0.809929	0.0739487	0.162478	0.0963457	0.109511	0.13633	0.195937	1.68975	0.127798	0.486801	0.146296	0.109049	0.105854	0.14423	0.39217	0.120575	1.5969	0.0640453	0.265093	0.035362	0.598161	0.935268	0.0903128	0.191869	0.0839064	0.0489901	0.168294
AC008750.2	0	0.0146404	0	0	0.0571547	0	0	0	0	0.0522582	0	0.0565665	0.130859	0.0714475	0	0.0927711	0.0687376	0.0149337	0.205468	0.0554985	0.0246935	0.163671	0.0737032	0	0	0	0.027405	0.0372179	0	0	1.38749	0.0149169	0.0854241	0.368406	0.0529799	0	0.05608	0.0164584	0.0123594	0.0240409	0	0.0265479	0.0289721	0.0506054	0.0616382	0.0120038	0.0343595	0.0122597	0.0148642
MIR99AHG	1.5146	1.78339	1.38665	0.108245	1.382	1.23053	1.38285	0.392175	0.0569038	0.305401	0.967823	0.0275483	2.37989	0.00978622	0.0822096	0.00941254	0.118002	0.340913	0.0115459	0.235652	0.00901944	0.729836	0.720123	0.0405556	0.06169	0.0144105	0.0925907	0.0475792	0.376102	1.72102	0.975839	1.9669	0.104748	0.483427	0.195931	0.143817	0.58378	0.138265	1.88249	0.676141	0.439182	0.0727256	0.722235	0.466718	0.664153	0.760701	0.282375	0.0403013	0.412622
AL513123.1	0	0.0985837	0	0	0	0	0	0.254025	0.104905	0.0586482	3.15672	0.412641	0.312078	0.661518	1.45495	0.0520575	1.27286	0.0251396	0	0.0467136	0	0.0459212	0	0.269989	0.663417	1.06266	0.23067	0.28194	0.371444	0.0494718	1.21756	0.226002	0.164348	0.64315	1.15943	0.828547	0	0.277064	0.499347	0.849887	0	3.039	0	0.0638924	0.0830102	1.31348	0.674816	0	0
ACTA2-AS1	3.61687	9.40229	15.1704	0.159755	10.8421	7.73695	8.8935	1.04818	0.428934	1.98	6.37892	0.136929	4.06288	0.95311	0.369538	0.328716	0.238735	1.93793	0.0998071	0.740351	0.245597	1.43836	2.53654	0.233718	0.242934	0.382015	0.147098	0.487674	0.890199	10.1975	0.326235	2.27486	0.427696	0.404967	0.740208	0.329451	2.32843	0.39494	6.55208	1.63199	2.76486	0.284996	1.24865	2.05718	0.759003	1.75859	0.94745	0.332896	0.774382
AL009179.1	0.00746315	0.118046	0.119533	0.0541181	0.00987516	0.00829185	0.0092523	0.721998	0.14715	0.0150486	0.389731	0.396371	0.273201	0.540079	0.368142	0.0949863	0.0475058	0.395635	0.177504	0.167807	0.031999	0.730541	0.328972	0.12079	0.745754	0.0113612	0.228859	0.021435	0.437715	0.101552	0.7991	0.201891	0.411158	0.223964	0.198333	0.215432	0.339131	0.673003	0.227782	0.0899983	0.0525344	0.978544	0.187717	0.761418	0.138447	0.449367	0.356197	0.261248	0.132692
TPM1-AS	0.337811	2.56194	1.42	0.641096	2.33598	0.552196	2.08916	0.379115	0.444411	0.297516	0.908787	0.632789	0.816894	0.240848	0.183442	0.0555963	0.0617901	0.219263	0.587255	0.365853	0.136886	0.265649	1.23674	0.646923	0.46672	0.18521	0.258668	0.512995	0.21304	1.39132	0.703239	0.514019	0.46074	0.208514	0.297656	1.06184	0.672157	0.216992	1.38137	0.576293	0.740457	0.334104	0.855103	0.803666	0.221633	0.258972	0.171593	0.0808176	0.552289
AC006042.1	0.273388	0.673906	0.762952	0.277264	0.175391	0.165679	0.308116	4.7642	4.08758	0.801824	4.5347	2.74844	3.13725	3.6656	2.2102	3.16319	1.79295	3.60887	1.75819	2.58124	0.355205	3.89773	4.45278	0.97013	7.5584	2.09351	0.946098	2.3556	2.02191	0.939398	2.49127	2.0599	2.64482	1.91038	2.66732	1.54812	1.55959	1.23108	1.89637	0.645525	0.222661	4.98988	1.63922	3.56688	3.66477	8.93273	1.53765	1.62242	1.36841
NKAIN3-IT1	0.516118	1.51734	1.10613	0.022701	1.05743	1.46954	0.816437	0.00331409	0.0160129	0.0845484	0.251399	0.0861353	0.155674	0	0.0694022	0.00147151	0.0157003	0.110857	0.0812265	0.00792273	0	0.0798304	0.081542	0.0264178	0.259861	0.298506	0	0.0106261	0.0419985	0.247521	0.0105358	0.036201	0.00696844	0.0272699	0.0302527	0	0.0960688	0.035243	0.0441095	0.0137279	0.0828652	0	0.0310195	0.657402	0.0351968	0.0736851	0.0359701	0.00175014	0.0169756
AC010976.1	0.0732702	0.160221	0.192433	0.092287	0.160542	0.0761541	0.148462	0.95061	0.177314	0.149329	0.383663	0.20291	0.326198	0.417015	0.564884	0.402345	0.188062	0.239698	0.172969	0.22523	0.108096	0.646813	0.282306	0.144014	0.612694	0.206289	0.107469	0.563437	0.268303	0.192967	0.492684	0.28024	0.398428	0.363354	0.27782	0.233407	0.537009	0.426276	0.371961	0.0306947	0.0483999	0.440642	0.21666	0.396898	0.191123	0.256164	0.277838	0.0961531	0.151825
LINC00641	7.82075	10.0537	10.6239	0.508438	10.9011	7.48655	9.25304	1.79424	1.37859	0.536069	3.73055	0.782528	3.15264	1.92547	1.69719	1.32688	1.4602	1.62557	2.83221	2.58385	0.970533	3.92396	3.6485	1.16936	1.00653	4.30155	1.52047	2.19908	1.65554	3.86044	1.19921	1.23552	1.37989	1.03896	1.58383	0.782426	1.47927	2.04624	3.26234	0.583417	1.18701	1.9421	1.65582	2.04457	0.893155	1.36575	1.29102	0.685579	0.663935
SUCLG2-AS1	0.691535	0.771591	0.424232	0.426467	0.538031	0.682423	0.780993	0.273172	0.380067	0.167443	0.832346	0.106249	0.383147	0.745993	0.0775883	0.157168	0.642511	0.272249	0.293378	0.105776	0.0532026	0.393321	0.622964	0.23309	0.255033	0.405399	0.104463	0.234392	0.138148	0.681869	1.1253	0.484553	0.517761	0.343726	0.614633	0.137038	0.13012	0.0927414	0.217126	0.191249	0.192405	0.211192	0.297699	0.687729	0.0694649	0.497353	0.573244	0.207247	0.364595
AC008434.1	0	0.0536015	0.411597	0.0793913	0.0209255	0	0	0.382479	0.342232	0.0637759	0.0596994	0.55227	0.179663	0.130792	0.560349	0.698177	0.0754987	0.10935	0.231465	0.279388	0.045204	0.349553	0.134921	0.203258	0.171767	0.120372	0.250838	0.374722	0.31416	0.251054	0.189145	0.518831	0.558491	0.149867	0.606156	0.144158	0.82128	0.391674	0.203627	0	0.0303602	0.0971971	0.318218	0.162117	0.157969	0.0878965	0.104831	0.0897706	0.163263
LINC02605	0.165291	0.167089	0.0290281	0.242629	0.0230223	0.00966551	0.136611	1.10656	0.217547	0.216346	0.180624	0.189877	0.724773	0.719486	0.791775	0.913458	0.0507612	0.726856	2.99754	0.214237	1.83599	0.586024	0.2474	0.331296	0.447248	0.494419	1.55004	3.09202	0.255115	0.230175	0.282418	0.210301	0.544814	0.242746	0.404582	0.17182	0.235306	0.0773446	0.381682	0.0322793	0.100207	1.35453	0.80232	0.331242	0.422079	0.225642	0.123024	0.390947	0.229517
AL161431.1	0.00929122	0.0629834	0.00413366	0	0	0.0103229	0.00767908	0.0554845	0.0238301	0.00416326	3.59316	0.00901297	1.4074	0.0469591	0.107586	4.74736	0.0919989	0.178458	0.0151099	8.00827	2.19841	0.410735	0.0220189	0	0.0672771	0.660058	0.147371	2.49508	11.3381	0.0280948	0.0317501	0.0356515	2.50248	0.202187	0.221589	0.409359	0.00670159	25.0176	1.89937	0.0114916	0.840323	0.139589	0.256201	7.84949	2.06242	0.0545094	1.62871	3.08538	1.02669
PRKAR1B-AS1	0.089078	0.261665	0.142671	0.19875	0.14144	0.0395876	0.250314	0.574504	0.30843	1.74825	1.05364	0.103692	1.12443	3.43798	0.866429	1.1479	4.42272	0.3285	0.108648	1.56417	1.25613	1.80016	0.607976	0.0848067	0.516006	0.867866	0.357933	0.741941	2.66278	0.700321	0.730557	1.06642	1.66099	0.750363	1.12899	1.08266	1.23361	0.203648	1.00253	1.5865	1.41368	0.510983	1.57335	2.15679	0.508451	1.0562	1.48014	1.06187	1.02179
MACORIS	0.375308	0.678438	0.751385	0	1.19185	0.542076	0.713431	0.201711	0.180485	0.252255	1.60569	0.163831	0.252667	0.155198	0.156449	0.0597086	0.0796326	0.129755	0	0.763505	0	1.69862	0.213463	0.107194	0.163055	0.076178	0.0396859	0.0538963	0.142012	0.141857	0.0427503	0.777656	0.459475	0.0790367	0.0767216	0.456154	0.487265	0	0.715922	0.974798	0.960676	0.153779	0.419552	0.146566	0.107112	0.625787	0.26537	0.0710145	0.258303
AL357500.1	0.280069	0.580107	0.311506	0.0520739	0.247056	0.259306	0.385789	0.418122	0	0	0.117473	0.0679203	0.157125	0.0643412	0.19458	0	0.0990413	0	0.056933	0.099957	0.0444749	0.294784	0.53098	0	0	0	0.0987168	0	0.264937	0.247004	0.372188	0	0	0.0491501	0.190841	0	0.505021	0.118571	0.623288	0.173198	0.119482	0.0956294	0.0521809	0.182288	0.044406	0.172958	0.041256	0.0441613	0.0535431
PROSER2-AS1	0.0556887	0.0494349	0.106182	0.00443757	0.0280711	0.0265167	0.0328757	0.459641	0.221896	0.0641655	0.405433	0.0868193	0.10377	0.268665	0.17687	0.259461	0.11816	0.0275046	0.130995	0.0255541	0.01137	0.205151	0.0961529	0.0568055	0.339872	0.217994	0.0210308	0.154232	0.444016	0.132308	0.0679644	0.384632	0.138603	2.02719	0.138235	0.253818	0.180753	0.0909385	0.0872598	0.0885562	0.0509094	0.268925	0.120061	0.147573	0.287594	0.445852	0.168754	0.105372	0.123195
AC120498.10	1.23785	0.932348	1.13586	0.460313	1.93364	1.00282	1.30015	0.207902	0.0248033	0.0693326	0.551658	0.0375243	0.151913	0.0355469	0.215002	0.0205138	0.0273589	0.0594389	0.031454	0.165671	0	0.054287	0.146677	0.0491039	0.186733	0.0523441	0.218154	0.0370337	0.0975808	1.07222	1.49812	0.14843	0.0242861	0.0271542	0.21087	0.313437	0.167407	0.0982616	0.737896	0.287062	0.165027	0	0.0864859	0.377661	0.196266	0.143332	0.113965	0.0243981	0
AC009065.3	1.24389	0.936902	0.578563	4.87791	1.14715	0.691007	0.389418	3.05568	14.5559	12.7435	2.46642	11.6551	6.88336	6.83236	18.4626	16.8959	3.49905	11.8372	12.1603	12.6727	3.86082	5.85196	7.55724	26.2868	18.8327	2.31439	18.7533	6.14379	7.34539	1.85215	6.0969	4.85975	3.8515	1.52806	10.1327	16.7506	0.285472	16.3013	8.86205	0.97903	11.94	10.9271	9.05954	8.83214	2.11568	7.55951	11.7603	11.7683	5.51277
LINC02036	0	0.045506	0	0.0299559	0	0	0	0.132291	0	0.0541438	0.388569	0.0390717	0.0338952	0.296102	0.0746226	0.0106798	0.669448	0.0154725	0	0	0	0.0282628	0	0.127822	0.0388866	0.0272513	0	0.0192804	0.0762035	0.16239	0.550554	0	0	0.296877	0.0960602	0	0	0	0	0	0.0171832	0.0275058	0.0300175	0	0	0.0497476	0.0949314	0	0
HCG25	0.255914	0.546138	0.74639	0.274923	0.259193	0.2738	0.219344	0.721672	0.464927	0.254825	0.882587	0.634417	0.414768	0.705505	0.856069	1.05555	0.713941	0.294924	0.231212	0.59876	0.270928	1.73588	0.673869	0.297786	0.576507	1.13507	0.350789	0.490009	0.806959	0.465734	0.928497	0.79649	0.89261	0.948125	0.726594	0.720004	0.410192	0.698225	0.632814	0.298936	0.218355	0.524291	0.46621	0.416417	0.450847	0.658504	0.477507	0.55597	0.510998
AC113143.1	0.0432664	0.439942	0.461981	0.337875	0.190832	0.192283	0.357592	1.74403	0.374522	0.116322	1.2522	2.70711	1.31076	0.834939	2.22442	2.03059	0.688518	1.09695	0.89712	1.11181	0.371018	2.04929	0.615213	1.35933	4.44871	1.00993	0.274505	0.497064	1.63715	1.24288	1.13352	2.04203	0.937151	1.77675	4.55499	2.36639	0.936219	1.64857	1.6094	0.240808	0	1.59552	0.386936	0.7181	0.411604	0.521027	1.91203	0.327469	0.198519
AL391834.2	3.69706	4.52726	5.85769	1.19741	4.5237	4.58458	3.11471	5.42686	1.46821	1.79554	3.84176	2.81123	3.17142	2.92611	4.63999	2.40961	4.07403	3.16109	1.97826	2.91139	1.24994	3.06284	2.815	1.3625	4.52502	2.05757	2.67349	2.05517	1.39893	2.48827	1.766	2.1691	2.2687	0.477188	0.92642	0.869701	1.08385	3.18091	2.2977	0.929272	1.34319	2.54101	1.9198	1.25749	2.31448	2.23158	1.64435	1.48935	1.45008
AC090948.3	0.118178	0.587476	0.220825	0.184574	0.229345	0.2626	0.273483	1.31265	0.932037	0.222406	0.416379	0.481482	1.05418	0.521269	0.328421	0.789649	0.451348	0.463052	0.691875	1.5184	0.382839	3.13456	0.739373	0.787579	1.30069	0.57569	0.674803	0.814607	1.02849	0.232275	0.753834	0.761817	1.46906	0.647069	0.845539	0.394996	1.12516	0.150097	0.969353	0.526194	0.21175	0.387377	0.924766	0.669189	0.337276	0.591148	0.313351	0.782641	0.921797
AC106028.2	0.140336	0.412235	0.112384	0	0.0990354	0.0311838	0.0463944	0.678818	0.26995	0.0377295	0.423814	0.44924	0.590487	1.19932	0.857999	0.312569	0.357317	0.194073	0.445034	0.150259	0.160455	0.620381	0.718368	0.160329	0.731638	0.341816	0.0890366	0.523979	0.31861	0.275827	1.15094	0.452329	0.607936	0.561519	0.372943	0.383774	0.182199	1.28333	0.829868	0	0.215531	0.230005	0.439264	0.575445	0.106804	0.649989	0.24807	0.106216	0.321951
MEF2C-AS1	0.692986	0.547295	0.550766	0.0375287	0.555908	0.61794	0.669128	0.0261156	0.00862798	0.0422061	0.290668	0.0587387	0.162306	0.0123652	0.0841384	0.0160556	0.00951697	0.13698	0	0.0408211	0.0149577	0.23133	0.108423	0.0576487	0.0032478	0.0182082	0.0142287	0.032206	0.106075	0.294991	0.017882	0.0851935	0.228097	0.0991804	0.10086	0.0783659	0.0582336	0.0797554	0.21604	0.0499282	0.20092	0.0275674	0.0902539	0.0853916	0.0320026	0.0664786	0.0198216	0.0190958	0.0514501
STPG3-AS1	0.0076562	0.0778498	0.071531	0.162283	0.00675373	0	0.00632775	0.171452	0.220911	0.247005	0.134876	0.089123	0.0644294	0.137193	0.170215	0.0669923	0.0893468	0.0794091	0.0373528	0.213136	0.0145896	0.145053	0.326595	0.0728909	0.0887008	0.435123	0.153821	0.230889	0.0724255	0.0463017	0.139536	0.246773	0.237935	0.19348	0.015651	0.0232636	0.215369	0.0972411	0.0438139	0.0994283	0	0.125482	0.0427938	0.112122	0.0437011	0.0780139	0.0338343	0.115894	0.00878221
TAF1A-AS1	0.107778	0.294272	0.25174	0.250493	0.277299	0.209555	0.237539	0.547077	0.691072	0.38635	0.429465	0.705716	0.309888	1.39895	0.449279	0.421522	1.70559	0.776293	0.142411	1.2213	0.111249	0.255242	0.166023	0.162466	1.87299	0.565135	0.655309	0.412734	0.849626	0.427744	3.3761	0.248135	0.896574	0.860601	0.798672	0.600394	0.660777	0.809924	0.839505	0.466559	0.2299	1.04882	0.823306	1.0084	0.623736	0.615669	0.674749	0.297404	0.8448
AP000845.1	0.0122226	0.0552365	0.032627	0.0477242	0.0161728	0.0135798	0.0101018	0.114959	0.176335	0.0492909	0.107661	0.213418	0.0977144	0.28641	0.127377	0.0972261	0.162087	0.105643	0.178894	0.209389	0.0931656	0.244431	0.252004	0.0989106	0.106204	0.124044	0.11632	0.0877617	0.0578112	0.0646778	0.918881	0.232153	0.322295	0.57271	0.0562181	0.120701	0.0396718	0.0853814	0.122406	0.0453516	0.0469293	0.187803	0.191289	0.22076	0.15116	0.113222	0.0540142	0.260181	0.196283
AL161729.2	0	0.0322667	0.0381185	0.095583	0.0251932	0	0.0236042	0.0767475	0	0	0.0359375	0.083113	0.120169	0	0.595263	0.0454362	0.0908965	0	0	0.0611579	0	0.300602	0.081219	0.108761	0.620395	0.0579687	0.271796	0	0.378233	0.323845	0.260252	0.032876	0.215166	0.360865	0.408677	0.0433897	0	0.145094	0.463073	0.0529848	0.0731041	0.351061	0.287338	0.334595	0.0543389	0.0264557	0.100969	0.0270198	0.13104
GIHCG	4.38739	4.50829	4.9152	0.265767	3.93152	5.42598	4.58598	0.915822	0.410521	0.960722	2.98522	0.129991	1.01074	0.369422	0.331024	0.552714	3.00125	1.02954	0.0847485	0.658939	0.293189	1.91194	0.917427	0.321309	0.618125	0.654799	0.304389	0.356365	1.55873	2.77638	1.95606	1.11979	2.13132	2.48755	0.923261	0.557981	1.03098	0.680791	1.55266	1.49165	2.05806	0.48806	0.632494	0.736516	0.302177	1.21374	1.71955	0.413205	0.922272
AL138724.2	0.82592	0.770842	0.62307	0.333838	0.728565	0.425567	0.959614	0.493215	0.610166	0.675802	0.436799	0.766351	1.1181	1.08895	1.58007	1.56153	0.888914	0.951815	0.510984	0.897133	1.89321	1.34807	1.10631	0.649566	0.589375	1.68855	0.911315	1.35796	2.33257	1.08583	1.55434	1.2401	1.75851	1.31079	1.01547	0.927454	2.02027	1.049	0.844827	1.97641	0.735341	1.07899	1.124	1.22705	0.842653	0.587666	0.952149	0.917281	1.16707
SATB2-AS1	0	0.00658327	0	0.039003	0.00771014	0.00647395	0.00240794	0.00260976	0.0476368	0.00783288	0.069656	0.241641	0.0171624	0.0682707	0.157884	0.0115877	0.132908	0.184666	0.0461959	0.0686282	0.172109	0.0214658	0.434985	0.0194164	0.0421924	0.0709631	0.0985843	0.0460229	0.0110242	0.00440487	0.647137	0.0268304	0.115237	0.0705584	0.0238232	0.0663949	0.0378257	6.24994	0.0194516	0.0486465	0.018644	0.286503	0.0260554	0.395376	0.0609763	0.129544	0.0695261	0.00551276	0.0534713
HOXB-AS1	1.48693	2.12352	2.84312	0.307533	2.56437	2.311	2.45786	0.538758	0.9802	0.864657	2.8276	0.206636	0.569413	0.610271	0.545549	0.544884	1.63952	0.471718	0.091699	0.733424	0.2149	1.47714	1.28283	0.469227	2.00819	0.432367	0.353329	0.383877	1.37499	2.94905	0.266429	1.42318	0.912558	0.774043	0.734293	0.748785	0.90379	0.636589	1.713	1.61177	0.898069	0.39362	0.943172	0.734005	0.445028	1.02144	0.782621	0.331932	0.939048
AC116025.2	0.0587955	0.0332136	0.0392371	0	0.129663	0	0.194375	5.08231	0.197923	1.3041	0.18496	0.64164	0.371087	0.891481	0.776126	0.327386	0.904451	0.338788	0.143425	0.440668	0.420152	0.433193	0.71062	0.0839644	1.14948	0.387854	0.714972	0.12665	0.222475	0.355572	3.04724	0.541453	0.193795	4.64319	0.390622	0.44663	0.699734	1.30683	0.588817	0.436317	0.0752494	0.240908	0.39436	0.344413	0.615268	0.326784	0.18188	0.194689	0.370934
HCG18	1.55889	1.9399	2.17557	0.837186	1.95788	1.78917	2.1824	3.69548	2.76828	1.38487	2.34191	1.66651	2.95995	2.4493	3.84855	3.06809	2.31992	2.19658	1.76441	3.35225	1.53791	4.79732	2.94706	2.29748	2.92155	4.57339	1.41292	2.6458	3.5831	2.56909	4.26869	2.9718	2.55018	4.68689	3.80457	1.67606	3.41572	2.4981	2.60777	1.89393	1.23349	4.23654	2.82111	4.77597	2.28771	3.59972	3.15921	2.34593	1.72698
Z97192.1	0.0133777	0.0528995	0.0758846	0.00746205	0.0206514	0.0111474	0	0.128819	0.0128666	0	0.0589175	0.0437976	0.0197011	0.179788	0.102237	0.0399054	0.209337	0	0.00815834	0.0501325	0	0.172487	0.0427995	0.0350247	0.00484335	0.16292	0	0.110464	0.0506197	0.0657337	0.815242	0.100097	0.00944874	0.102125	0.150409	0.228648	0.274999	0.0467252	0.0510375	0.10548	0.00856073	0	0.059819	0.0881598	0.00954489	0.0278824	0.0443391	0.0442974	0.111253
AL133346.1	4.41999	2.58603	2.28249	0.176104	3.45804	3.44924	1.69607	0.98981	0.40487	0.601233	1.52288	0.612518	0.885612	0.50771	0.329018	0.774342	0.362851	1.45535	0.0320895	0.788752	0.150406	1.10767	1.01007	1.05201	0.457212	0.427212	0.194741	1.05789	0.846193	1.29276	1.04889	1.66572	0.842407	0.692569	1.34457	1.07922	2.67569	0.267325	1.10411	1.95241	1.31322	1.078	1.26467	0.950384	0.275317	1.09671	0.627842	1.14498	1.29769
RASAL2-AS1	0.171358	0.224826	0.0590222	0.160333	0.160911	0.159678	0.114214	0.653591	0.281774	0.312085	0.751209	0.563024	0.427958	0.891464	1.05227	0.316587	0.920693	0.649766	0.269682	0.63328	0.37394	0.162907	0.542333	0.594676	0.464296	0.863921	0.473451	0.547725	0.596108	0.388614	0.661124	0.585406	0.359188	0.401608	0.259896	0.54587	0.849233	0.716109	0.384869	0.769134	0.233461	0.97391	0.803311	0.91204	0.368102	0.353311	0.410389	0.329467	0.494569
AC129510.1	0.328513	0.609753	0.219233	0.366488	0.455384	0.312849	0.67878	1.34522	0.406238	0.410062	0.620067	0.27315	1.2243	1.68191	0.456475	1.1946	0.522778	0.324504	0.429305	0.678357	0.469511	1.08672	1.50145	0.513822	0.645658	0.881125	0.446627	0.438065	0.799107	0.745019	0.882043	0.48621	0.751336	0.840068	0.479683	0.392149	2.031	1.22193	0.962367	0.174134	0.30032	0.673024	0.760712	1.35164	1.31706	0.565151	0.041479	0.555001	0.457577
AC005253.1	0.1562	0.514719	0.660188	0.21782	0.648753	0.238624	0.473358	0.816185	0.569633	0.38495	0.720689	0.454567	0.865363	1.17521	0.922434	0.678204	0.628326	0.375021	0.531858	0.829254	0.638718	1.1166	1.25859	0.285028	0.329885	0.647303	0.426687	1.36457	0.714178	0.452639	0.926685	0.719231	0.999054	0.897744	0.345918	0.415292	1.26747	0.553837	0.446941	0.398458	0.333188	0.480011	0.669354	0.908639	0.396259	0.80787	0.500453	0.708104	0.83614
AL078459.1	0.125828	0.109851	0.0458025	0.0829478	0.116041	0.127091	0.0709059	0.650651	0.390568	0.0999492	0.172727	0.540946	0.413927	0.307464	0.452996	0.550502	0.0910162	0.243877	0.348799	0.355183	0.0544949	0.373238	0.235845	0.299486	1.0105	0.336662	0.387063	0.533874	0.194776	0.540453	0.162872	0.632052	0.231608	0.493832	0.68982	0.234613	0.433161	0.421327	0.501869	0.159164	0.161041	0.386675	0.511496	0.279196	0.484253	0.275502	0.293195	0.384186	0.124652
AC073517.1	0.120362	0.108788	0.160647	0.107421	0.169879	0.2942	0.0596867	0.452824	0.16207	0.0970785	0.605822	0.0700546	0.425413	0.398178	0.367941	0.248933	0.331999	0.138709	0.146805	0.23197	0.160553	0.861467	0.136916	0.229182	0.0348614	0.293165	0.101819	0.207416	0.637612	0.109186	1.06939	0.665056	0.54408	0.304167	0.246048	0.0731449	0.416712	0.42804	0.298477	0.13398	0.0308091	0.147952	0.269103	0.564049	0.366411	0.646673	0.212762	0.113873	0.276128
AC007193.2	1.46235	2.33797	3.71946	0.030781	4.45407	4.35304	3.03294	7.16743	0.0796123	0.07418	0.381912	0.160591	0.789452	0.0380322	0.115017	0	0.0292717	0.47696	0.0336532	0.0295424	0	0.290412	0.510027	0.0788055	0.0799153	0	0.0583516	0.0396229	0.156605	0.542303	2.16858	0.127046	0.25984	0.929686	0.112807	0.0838377	0.597038	0	0.710537	0	0	0.0565267	0.771105	0.107751	0.236236	0.0255589	0	0.130519	0.411443
AC016737.1	0.048776	0.0826607	0.113927	0.231261	0.0322699	0.121932	0.151173	2.02073	0.504311	0.573715	1.51907	0.709729	0.194971	0.789987	0.338876	0.232796	0.646829	0.40753	0.163602	0.783371	0.139421	0.346537	0.294761	0.150921	2.89611	0.581642	0.206307	0.595383	1.33808	0.165925	0.750052	0.743959	0.757916	0.783226	0.523474	0.314941	0.791578	0.511089	0.465215	0.0678682	0.031213	1.32404	0.408946	0.547632	0.26681	1.26512	0.840649	0.369169	0.64342
AL162595.1	0.146581	0.191086	0.316037	0.163526	0.169089	0.225495	0.205019	0.353503	0.357876	0.560814	0.865486	1.00081	0.51239	0.839276	1.41008	0.349799	2.26084	0.753665	0.687632	0.374255	1.38588	0.510321	0.84974	0.483068	0.408225	1.77369	0.417303	0.323844	0.554647	0.281283	2.6201	1.66139	0.339794	1.05666	0.610817	0.582436	0.561164	1.31753	0.526962	0.522967	0.230895	0.554402	0.983169	1.26595	1.31938	1.16982	0.906882	0.725393	1.13817
AC008870.4	0	0.187733	0.388116	0.162201	0.0183223	0.0923079	0.103	0.390714	0.0399543	0.139605	0.261363	0.453344	0.192271	0.543975	0.548363	0.231311	0.220355	0.119684	0.228004	0.467024	0.0593708	0.459102	0.324876	0.138423	0.421117	0.0843182	0.0658899	0.178967	0.117891	0.125613	0.449526	0.239098	0.273848	0.196835	0.403369	0.441786	0.629223	0.316568	0.633939	0.0385344	0.0797499	0.212764	0.510823	0.223063	0.098798	0.153924	0.275369	0.432316	0.214429
AC093620.1	0.201044	0.45428	0.536667	0.249204	0.788206	0.148912	0.498482	2.16104	0.773455	1.65156	0.477851	0.877605	0.639144	0.831359	4.28344	0.621922	1.35082	0.592095	0.817374	1.96125	0.510813	0.84643	1.55639	0.340274	3.36439	1.56426	0.25983	1.92474	0.887516	0.439052	2.34093	1.90286	0.757325	1.24663	1.09595	0.814505	2.90019	0.907895	2.06666	0.828853	0.371665	0.686465	0.749149	0.959592	0.46752	1.94511	0.355382	0.570613	1.20431
FGF14-AS2	3.40737	2.71257	3.15596	0.216441	3.61544	4.63448	3.65799	0.0543092	0.0583132	0.635711	1.93781	0.0705764	0.500012	0.050143	0.320134	0.163976	0.141507	0.852428	0.0295797	0.168782	0.0346606	0.536046	0.551744	0.0230889	0.0175605	0.0369186	0.0512886	0.0174134	0.183532	2.06248	0.400556	0.977098	0.776521	2.86004	0.743642	0.0736897	0.734679	0.0770051	1.49194	1.32728	1.55193	0.149054	0.325329	0.639281	0.242248	0.673955	0.246499	0.848934	0.264276
AC114271.1	0.13426	0.120303	0.216271	0.361537	0.11435	0.123449	0.195144	0.190764	0.485353	0.168033	0.0873844	0.229041	0.264928	0.268023	0.398845	0.257789	0.181728	0.218749	0.321864	0.41143	0.427879	0.306993	0.434477	0.193937	0.234661	0.211432	0.50913	0.432148	0.236494	0.213487	1.30255	0.186527	0.344434	0.336363	0.208209	0.36575	0.160285	0.523328	0.33559	0.292029	0.266636	0.113817	0.243245	0.424874	0.255449	0.287335	0.180042	0.332882	0.509811
AC006213.2	0.308804	0.543458	0.41216	0.06625	0.670532	0.409072	0.269947	0.0851116	0.262736	0.199572	0.336269	0.00864103	0.0799595	0.130971	0.156782	0.0944774	0.0252007	0.0410625	0	0.0572257	0.0565823	0.162514	0.126662	0.0791529	0	0.0904027	0.0251181	0.0511683	0.157295	0.237929	0.108231	0.157229	0.0894808	1.38192	0.182096	0.0180444	0.128501	0.196105	0.118945	0.176278	0.136808	0.0608313	0.697054	0.104361	0.0508451	0.126524	0.141715	0.0280917	0.0544953
AL031055.1	0.123834	0	0.0550936	0.092099	0.200268	0	0.0341157	0.314287	0.77417	0.388417	0.727178	0.120125	0.0521051	0.170693	0.17207	0.114922	1.24806	0.118925	0.0251732	0.220983	0.0786592	0.0651702	0.0880408	0.530532	0.119556	0.167567	0.130944	0.0296387	1.13238	0.265235	2.75059	0.118791	0.330421	0.239052	0.0843816	0.313561	0.178638	0.052427	0.216535	0.689222	0.422637	0.253698	0.0692161	0.161199	0.215978	0.210304	0.291865	0.117157	0.142046
AL020997.3	0.471592	0.16394	0	0.242818	0.192002	0.0806087	0.119928	0.714884	0	0.146294	0.776009	0.316709	0.641082	0.45003	0.30244	0.461702	0.192427	0.334448	0.530951	0.233047	0.207384	1.03092	0.773729	0.172684	0.630418	0.184079	0.306874	0.312569	0.343164	0.274231	0.454535	0.459349	0.683257	0.572961	0.444943	0.551134	0.235489	0.0460744	0.415195	0	0.0928565	0.445915	0.364975	0.708334	0.345105	0.369643	0.160312	0.308883	0.083223
WARS2-AS1	0.510246	0.770431	0.636472	0.303234	0.576298	0.471536	0.35077	0.721893	1.00215	1.3686	0.99309	0.95408	1.236	0.949816	0.708997	0.777622	0.930865	0.857305	0.936423	0.750556	0.388475	1.32758	1.10185	0.77634	1.51239	1.37686	0.708467	0.849158	0.888669	0.713764	1.23574	1.18571	0.78365	1.70972	0.572708	0.333263	0.918358	1.15985	0.966501	0.477736	0.262436	1.86598	0.770303	0.977688	1.80554	1.25011	0.979925	1.01284	0.825968
AC130371.2	0.831268	1.44487	0.796558	0.499347	0.808492	0.757801	0.880811	0.267297	0.635509	0.286522	0.268208	0.682316	1.75782	0.61698	0.118468	0.339098	0.1809	0.0491271	0.233975	0.821578	0.162468	0.942248	2.24276	0.750824	0.0617349	0.259579	0.293	0.244871	0.20163	0.547834	0.194231	0.588863	0.441601	0.359093	0.239645	0.420972	0.368971	0.189501	1.3824	0.632696	0.545589	0.131001	0.571855	0.582666	0.162216	1.36236	0.263741	0.685621	0.537885
BARX1-DT	3.75258	3.70431	2.87661	0.093788	4.03836	3.25219	5.24279	0.116382	0.0441045	0.380129	1.13481	0.0333623	0.36017	0	0.0530985	0.0243179	0.356758	0.731039	0	0.114563	0.0509739	0.0482657	1.02153	0.0436575	0.0221362	0.00775638	0.0484894	0.0219507	1.04109	2.99275	0.339519	0.774208	0.0719745	1.14274	0.0624939	0.0928906	1.33955	0.0582419	2.58047	0	1.51614	0.0469729	0.512622	0.350696	0.0799777	0.120355	0.0405297	0.0289226	0.236702
MIR200CHG	0.967437	0.210195	0	5.81145	0.0328232	0	0	5.43284	8.08801	7.20267	5.66539	7.3092	1.4717	3.38508	10.8576	2.95984	2.80273	6.77519	7.21601	18.0475	1.55993	2.19319	3.22741	3.93217	13.687	5.96647	20.3024	6.03808	9.15168	0.871976	5.42514	4.41178	4.73058	2.5075	7.15001	5.99224	1.44927	5.76562	5.71377	1.10451	4.00026	2.5156	3.07808	1.12615	7.78754	2.65403	5.2948	16.4398	2.68894
AP000866.6	0.299565	0.712524	0.357742	0.0703565	0.556325	0.280276	0.208494	1.99135	0.621734	0.360303	0.93246	0.619423	1.00838	0.282525	0.416251	0.727418	0.234174	0.308888	0.653833	0.607729	0.180269	1.14505	0.470795	0.915645	2.2148	0.352023	0.250078	0.452833	1.04403	0.452913	0.915923	0.453737	0.653313	0.846679	1.35368	0.215583	0.989377	0.801003	0.631589	0.0292507	0.141252	3.06859	0.317255	0.892792	0.569966	0.438152	1.39351	0.730908	0.108512
AC005224.3	0.055183	0.0267196	0.23148	0.0527674	0.00695406	0.0437932	0.149855	0.0211845	0.341196	0.0953743	0.0595187	0.057354	0.232192	0.793242	0.208126	0.188125	0.00836336	0.190784	0.0192304	0.0506441	0.338004	0.481255	0.112094	0.0300212	0.0456659	0.216014	0.100031	0.441513	0.0149147	0.0536344	0.0448982	0.163345	0.29696	0.265625	0.128922	0.0359304	0.409397	0.350439	0.105265	0.307132	0.0807154	0.177655	0.423006	0.230895	0.127493	0.0511178	0.0348379	0.201373	0.587775
NUTM2B-AS1	0.603719	0.559426	0.695046	0.392878	0.593286	0.485414	1.02492	0.6997	0.758077	0.312044	1.24836	0.688382	0.837092	1.01101	1.02897	0.604506	1.98044	0.916469	0.913979	0.901564	1.6668	0.997751	1.21863	0.714261	0.447374	0.730041	0.577719	0.94936	0.395763	0.727274	1.20143	1.69372	1.18696	0.971193	1.01943	0.576608	0.964486	1.09076	0.590967	0.502707	0.654057	0.443019	0.729156	0.868608	0.964776	0.972952	0.807407	1.17741	1.29187
AP000442.1	0.308444	0.44528	0.320196	0.305866	0.317434	0.51404	0.467363	2.53267	1.17016	0.506767	0.862499	0.822819	0.807538	1.20462	1.1429	0.722435	0.927144	0.513443	0.647912	0.330253	0.506136	1.53307	0.779702	0.309968	2.65529	0.730406	0.65231	1.32883	0.778078	0.479291	0.585567	0.414238	1.11348	1.17281	0.33278	0.416541	1.29777	1.45819	0.539343	0.0635818	0.0877249	1.22871	0.785391	0.803027	1.07591	0.984151	0.530085	0.761957	0.687959
AC012313.1	0.964258	2.07549	1.93303	1.79004	1.73145	1.27035	1.28205	0.955918	1.84751	2.40285	1.07428	5.36272	2.13929	2.19071	2.12894	1.08233	6.64733	1.89745	1.98031	2.30972	4.45936	2.17827	4.536	4.26354	1.83246	1.6671	1.30577	2.41369	0.987873	1.72581	8.73044	3.17203	2.54478	8.27107	2.44253	2.02663	2.87822	3.58697	1.73396	7.04963	1.07313	1.41328	1.66163	1.57397	2.14646	1.82881	1.15879	1.71997	3.21329
AL162231.2	5.85554	3.47374	5.14927	1.44194	2.85043	4.00353	4.49963	1.01745	1.13014	0.552837	1.82357	0.284959	1.51619	0.296937	0.517028	0.638702	1.99453	0.947894	1.05099	0.209684	1.32482	0.927573	1.1974	0.466118	0.198526	0.457125	0.579831	1.43429	0.296411	2.66478	0.401532	1.19481	0.627055	1.83526	0.100084	0.684317	1.65267	1.09442	1.45693	1.41697	1.25321	0.0802424	0.656773	2.96355	1.24824	1.0159	0.79621	0.518779	0.696383
AC008569.2	0.117194	0.264812	0.175971	0.049028	0.25845	0.325518	0.375331	0.262443	0.450868	0.059077	0.774212	0.127895	0.825965	0.747125	0.366398	0.664216	0.139872	0.303881	0.357352	0.360756	0.153536	1.95821	0.541582	0.153415	0.297008	0.267608	0.0774521	0.568003	0.803752	1.12956	0.53397	1.06239	1.08987	0.447327	0.539036	0.178049	1.17285	0.669815	0.796413	0.135889	0.149991	0.240095	0.638673	0.486272	0.348405	0.529233	0.2719	0.485079	0.218449
AC005537.2	0.00576248	0.0130209	0.0576838	0.118929	0.00254162	0.00640233	0.00476261	0.0645222	0.191211	0.00387312	0.420564	0.00838485	0.0460685	0.337578	0.248219	0.148974	0.103928	0.00996128	0.0527134	0.0370195	0.00549048	0.112207	0.00819377	0.0192016	0.00834514	0.00292409	0.0883537	0.0703394	0.0545114	0.0174246	1.3817	0.414587	0.238777	0.124387	0.203202	0.16634	0.00623455	0.0439134	0.0164884	0.0374176	0.0147502	0.0590279	0.241567	0.452887	0.010964	0.0346967	0.595894	0.125391	0.882431
MRVI1-AS1	0.102106	0.230719	0.260173	0.310662	0.196518	0.247514	0.184123	0.0997772	0.08035	0.124779	0.0934425	0.0270132	0.312457	0.153538	0.128981	0	0.285582	0.0748812	0.0226433	0.0298161	0.0707541	0.234483	0.395964	0.0088373	0.0672131	0.150727	0.0883385	0.0933101	0.210741	0.63855	0.105733	0.170965	0.21854	0.0684178	0.113852	0.0423073	0.0803427	0.0471581	0.504641	0.103326	0.154441	0.0190168	0.06226	0.0996868	0.0353222	0.128978	0.0164083	0.0351276	0.0532378
AC005519.1	0.161956	0.635042	0.584912	0.138165	0.445406	0.232863	0.53542	1.65554	0.833823	0.153678	0.947045	0.762427	0.833784	0.971754	0.714838	0.697197	0.353745	0.516014	0.743668	0.663029	0.372164	1.61441	1.1379	0.290241	0.814002	0.5221	0.322364	1.68277	0.829115	0.972246	0.954955	0.877336	1.37269	0.892791	0.710839	0.521057	1.36057	0.9317	0.808698	0.123722	0.0365788	0.40987	0.425997	1.26495	0.52566	0.811901	0.168404	0.540791	0.327839
HOXC-AS1	0	0.0745622	0	0	0.0194056	0	0	1.00498	0.846329	0.591436	0.608994	0.0320097	0.129588	0.81872	0.152838	1.01494	1.47031	0.0507038	0.375642	0.471081	1.36242	0.0231545	0.0312803	0.418876	2.77166	0.669774	0.581545	2.11661	2.58045	0.399117	1.30302	0.911644	0.352189	2.73331	0.764494	1.0695	0.380813	0.586748	1.00713	0.897878	0.591254	0	0.467248	0.536934	0.230206	0.224158	0.466639	0.853313	0.63085
LINC01018	1.42892	2.30867	1.52179	0.0247788	1.44009	1.01178	1.67969	0.00663196	0	0.0646914	0.246884	0.010773	0.0280372	0	0.0360068	0	0.0157092	0.136517	0.0225757	0	0.00705429	0.0155855	0.136858	0	0	0.0262985	0.00782887	0.196695	0.0420224	0.293836	2.40352	0.0383523	0.0139448	0.549606	0.0189187	0	0.184237	0.399647	0.0847385	0.322789	0.265319	0.00758403	0.111733	0.151794	0.098607	0.0514374	0.179953	1.01566	0.135882
AC008764.2	6.54623	7.23941	6.05598	2.62752	7.51615	5.27205	4.98099	2.73025	1.16595	0.698397	5.18646	0.957568	5.1591	5.01296	2.88766	1.6531	2.3517	2.55461	2.02778	1.66883	0.891036	4.84865	4.87573	0.791409	0.401277	1.12484	1.94112	2.23827	1.44165	4.55588	8.00898	4.26619	2.38113	1.49529	1.84091	1.36816	3.97221	3.38733	5.68206	2.31329	1.6845	1.2063	2.71035	4.73416	2.40536	2.14967	2.3878	1.76951	2.70165
ADNP-AS1	2.13541	1.58723	1.74383	1.33218	2.4042	1.42039	2.20611	4.81977	1.87817	1.73743	2.75776	2.51437	1.71426	1.85902	2.04971	1.87744	5.75305	1.24665	1.67925	1.80505	1.48581	2.52856	2.67681	2.23365	2.84833	2.58064	2.27288	2.4815	1.32897	1.98597	5.56889	2.11854	2.48729	2.78104	2.26879	2.00632	3.22233	1.37393	2.09031	2.16329	1.72611	2.84938	2.26151	4.4165	2.86009	3.18838	3.48914	3.05699	2.12717
DLEU1	0.189077	0.271991	0.390278	0.31272	0.179396	0.2003	0.208056	1.10187	0.359477	0.251212	0.657049	0.651013	0.473642	0.804599	2.25608	0.849952	1.20938	0.966604	0.725365	1.3924	0.8044	0.983485	0.515819	0.508634	1.83872	0.613597	1.27283	1.55337	0.811114	0.314119	4.21102	0.778236	0.846824	0.606529	0.711234	0.786618	1.26546	0.781868	0.824099	0.265125	0.265907	1.23415	0.399384	0.895077	0.833481	0.755578	0.751039	0.509606	1.00246
SAP30-DT	2.83431	2.96041	2.73793	0.326093	4.53999	5.14398	3.77478	0.706015	0.406645	0.477131	1.36617	0.432921	0.491967	0.23743	0.406162	0.244973	0.276879	0.547398	0.203726	1.40278	0.502308	0.961445	0.497275	0.298166	0.34016	0.185407	0.364283	0.412269	0.434518	1.45207	0.338901	0.618887	0.462068	0.318776	0.35212	0.166533	0.99393	0.603288	1.11517	0.309881	1.02879	0.139017	0.285918	0.484123	0.392286	0.483519	0.770437	0.350618	0.383193
AC073046.1	0.367321	0.150909	0.490263	2.04891	0.589133	0.111302	0.110395	2.09383	4.72121	0.942657	2.85731	2.62381	4.27137	4.28067	10.1616	2.09845	3.3655	1.38538	3.46196	1.50166	4.3907	2.95238	3.98848	4.9595	1.40241	5.08341	1.94206	5.89833	1.51625	0.883516	10.4601	2.8061	2.83026	6.2587	2.8329	3.29762	5.20249	1.52683	2.10206	6.381	1.2394	2.94171	4.18089	5.77047	3.46264	1.57757	2.56771	4.5493	5.09442
LINC00092	0.581695	0.689102	0.595482	0.151208	0.782147	0.414125	0.340736	0.222588	0.0814766	0.129059	0.31979	0.041088	1.16913	0.0544919	0.141252	0.121294	0.940656	0.0585754	0.0413295	0.0302342	0.0538096	1.24829	0.521971	0.107535	0.106323	0.0286576	0.0179154	0.154093	0.0747936	0.384233	0.431007	0.650107	0.377613	0.267597	0.282849	0.180182	0.855426	0.0789019	0.177754	0.586739	0.166244	0.0694205	0.473497	0.181952	0.0805894	0.277268	0.0299491	0.112203	0.732027
U91328.1	2.16002	2.57221	2.40318	1.07294	2.59247	3.21617	2.76776	0.932119	0.19107	0.317914	1.46019	0.468009	0.721784	0.525931	0.473212	0.471568	2.27149	0.857619	0.49999	0.270102	0.432645	0.660481	1.7128	0.147104	1.26494	1.4433	0.366782	0.824157	0.483237	1.52083	1.78156	0.660641	0.873063	0.836718	0.593041	0.512608	0.525393	0.428536	0.742869	0.579164	0.867691	2.19647	0.433581	1.12984	0.215987	0.689359	0.379036	0.632459	0.47022
STX18-AS1	0.0916976	0.228884	0.176467	0.140362	0.189995	0.154004	0.160386	0.131804	0.242022	0.0974653	0.305907	0.434414	0.349941	0.42328	0.302242	0.150973	0.821239	0.363719	0.330327	0.134714	1.03218	0.356883	0.527611	0.270023	0.494122	0.248885	0.23226	0.272553	0.157348	0.141862	0.755443	0.37313	0.315297	0.249243	0.152576	0.178191	0.373767	0.395439	0.254242	0.24529	0.144652	0.166017	0.293219	0.293558	0.320534	0.195565	0.0791613	0.274383	0.337566
AC005391.1	0.0381912	0.388336	0.713632	0.0426059	0.0336895	0.297023	0.0946936	10.2288	0.404054	0.0513387	0.288343	0.333427	0.899896	2.15835	1.96349	0.516453	0.243101	0.440127	0.186326	0.286241	0.363885	1.36673	2.06358	0.10908	2.26762	0.93022	0.444225	0.493602	0.289022	0.606284	3.17569	1.09908	0.683357	1.1662	0.27325	0.290113	1.6528	1.89175	0.728519	0	0.097758	0.860665	0.469628	1.93888	0.326989	1.13209	0.236284	0.108396	0.087616
AC087222.1	0.232557	0.729842	0.344882	0.115307	0.227938	0.0861266	0.27763	0.416629	0.695871	0	0.422693	0.225593	1.10899	0.926053	0.61038	0.493307	0.246719	0.268006	0.283648	0.249	0.34468	1.14229	0.734838	0.246007	0.523889	0.209792	0.300557	0.816358	0.586646	0.214869	0.500366	0.386685	0.340679	0.326497	0.105644	0.510345	1.95696	0.426645	0.418971	0.191754	0.0992127	0.635252	0.462173	0.529775	0.663711	0.55053	0.0456763	0.0733394	0.17784
MIR1-1HG-AS1	3.36985	4.72984	4.51309	0.0555997	7.13906	3.49273	3.72936	0.0549455	0.08112	0.237062	1.32663	0.0167352	0.622659	0.00528442	0.0266352	0.00609917	0.276569	0.322522	0.00935196	0.0082096	0.00365278	0.0685978	1.09025	0.0437989	0	0.0077815	0.0162155	0.0165163	0.0145064	2.48079	1.821	0.520752	0.0541557	0.0322941	0.109718	0.122314	0.779787	0.0340845	1.49918	0.0995746	0.54954	0.0314167	0.252855	0.407975	0.0656482	0.0532696	0.0271073	0.0435243	0.0659635
AC108488.1	1.81067	1.70955	2.17843	0.142252	2.27212	2.70118	2.05856	0.913756	0.564146	0.879896	1.6794	0.185539	0.915672	1.1366	0.921336	0.716776	1.01909	0.754335	0.134788	0.728147	0.202488	0.823164	0.979081	0.477497	0.640157	0.750567	0.1618	0.561549	0.755901	0.98963	0.813373	0.773059	0.728502	1.17258	0.660346	0.968621	0.901324	0.50745	1.654	0.898943	1.04445	0.487635	0.741227	0.788438	0.436698	0.543343	1.19462	0.514716	1.64792
AC009996.1	0.239324	0.473179	0.692087	0.133494	0.404635	0.177265	0.164832	0.982556	0.805633	0.107237	1.00383	0.841567	0.369231	0.632278	0.526529	0.634575	0.275056	0.298788	0.437852	0.68332	0.133016	0.944618	0.453732	0.341772	1.64628	0.485766	0.0632664	1.11697	0.754645	0.618133	0.477062	0.734651	0.54467	0.503995	0.733848	1.27259	1.25149	1.13986	1.00816	0.148	0.127624	0.28601	0.401305	0.603603	0.26562	0.535758	0.458302	0.207551	0.183014
OGFRP1	0.0987286	0.294069	0.0838555	0.330423	0.063339	0.0797754	0.170614	0.418065	0.535211	0.301628	0.135527	0.692169	0.468288	0.804154	0.872997	0.585441	0.980755	0.724041	0.799141	0.576596	1.45379	0.24562	0.88059	0.734867	0.701889	0.847119	1.11041	1.25024	1.1547	0.203547	1.32906	0.402941	0.676194	0.926162	0.348605	0.545436	1.10701	1.39074	0.248254	0.449586	0.402047	0.551632	1.25418	0.376794	1.08438	0.581989	0.134857	1.35013	1.73991
AL109811.2	2.45495	3.97437	3.57631	0.651283	3.73693	3.55911	2.58572	2.97674	0.676674	0.925631	1.84595	0.522752	1.97774	1.32055	0.769599	2.11952	1.3181	0.414023	1.33282	1.50659	0.556243	3.08812	2.46906	0.9976	1.86432	1.27611	1.12384	1.07483	1.38772	2.3424	1.43228	1.51638	1.31103	0.89843	1.74423	1.25082	1.36042	2.60469	2.31292	0.361028	0.478958	3.83342	1.32197	1.09609	0.242089	1.27571	1.29658	1.43037	0.875707
AC074117.1	0.480927	0.780529	1.01888	1.09007	0.882146	0.737882	0.504737	4.00364	2.12555	2.37046	2.42546	2.07714	1.64135	3.35664	3.44205	2.75989	2.16234	1.11287	1.07075	1.68374	0.701887	2.11317	2.26861	2.16215	3.64266	2.95946	1.15027	3.04209	3.30736	1.23205	5.60419	2.81639	2.01652	3.87433	1.45128	1.37433	2.18867	2.24453	1.81295	0.991369	0.732755	2.81507	1.711	2.70167	1.02033	1.86331	1.60579	2.03304	2.81958
ZNRD2-AS1	0.348716	0.712193	0.966664	0.418951	0.78086	0.521549	0.809203	2.1385	0.619189	0.685115	2.37965	1.17094	0.857794	1.00756	1.20205	0.55478	1.54384	0.579621	0.37625	1.01241	0.396152	0.995238	1.82128	0.453301	0.980876	0.946007	0.581473	1.45417	0.875438	0.790836	2.52841	1.47445	1.12414	2.21016	0.644311	0.550169	2.23468	0.70694	0.716364	0.510095	0.703787	1.22275	0.817133	1.34872	0.765557	1.41013	1.62995	0.532938	1.47693
CD81-AS1	0.244924	0.333967	0.315627	0.0282658	0.201154	0.328421	0.342031	0.0756525	0.064984	0.0340593	0.212548	0.0737345	0.255862	0.162981	0.117354	0.0201546	0.188159	0.0875973	0.0309033	0.0813853	0.112658	0.186677	0.156117	0.0241221	0.0611544	0.06857	0.0089306	0.0485137	0.143808	0.217073	0.9043	0.165276	0.0636288	0.0978221	0.120854	0.0128312	0.255851	0.0429071	0.241658	0.203693	0.162137	0.103816	0.245473	0.140174	0.0562418	0.20341	0.216474	0.151815	0.0387511
AC011476.2	0.0512321	0	0.0410276	0.0342926	0.0451932	0.0227683	0.00846854	0.0458915	0.256229	0.0550952	0.141827	0.208731	0.0776043	0.084742	0.270514	0.0733556	0.0869631	0	0.0374924	0.197476	0.156204	0.194126	0.0437087	0.234123	1.21677	0.0623928	0.0975129	0.206002	0.407098	0.00774578	0.525214	0.0825652	0.106144	0.129468	0.387501	0	0.199545	0.260279	0.234547	0.038019	0	0.125951	0.183269	0.150054	0.175458	0.113899	0.090562	0.300513	0.0822736
AC107214.1	0.139784	0.447462	0.559708	0.467827	0.369921	0.155305	0.519883	0.521718	0.201666	0.688985	0.234526	0.237296	0.490136	0.32113	1.00353	0.70422	1.03807	0.805456	0.596727	0.798226	0.28857	0.563992	0.265015	0.155261	1.6532	0.898464	0.443431	0.669124	0.881544	0.405067	0.716508	0.804551	0.96536	0.90765	0.976313	0.460132	1.10906	0.473437	0.333307	0.21611	0.655975	0.57275	0.20835	0.409415	0.576245	0.496364	0.514778	0.727359	0.427579
AC104462.2	0	0.0542938	0	0	0	0	0	0.0860931	0	0.0645996	0.483763	0	0.0808815	0.264962	0.13355	0.152907	0.305895	0.0553813	0	0.0514539	0	0.303486	0	0.0457518	0.765535	0.0975415	0	0	0.0909194	0.254296	0.602133	0.221276	0.0452563	0	0.147356	0.14602	0	0.183107	0.229174	0	0	0	0.376049	0	0	0.311611	0	0	0
AL023284.4	0.76607	0.511436	0.0929521	4.38966	0.122867	0.232127	0.201456	12.6326	3.28213	1.96597	3.81206	6.13081	2.84242	2.35189	10.4028	5.20742	4.54385	8.18636	2.973	11.4833	2.6874	4.36146	2.42614	3.34832	10.7916	3.56926	11.5249	3.45037	4.21632	1.00028	1.58656	1.28269	2.19711	5.71981	3.34559	2.01031	2.0344	8.97798	2.02592	2.97168	2.00548	4.637	1.40135	2.00578	2.58386	4.41909	8.89442	3.36028	0.399426
AC100830.2	2.00774	2.32965	1.52093	0.302679	3.20709	1.14548	1.65937	0.923528	0.417522	0.291775	1.29734	0.315829	1.14161	1.12195	0.4524	0.474808	0.921084	0.938021	0.198554	0.5229	0.25851	1.54209	1.69748	0.0516614	0.314333	0.495633	0.172137	0.46755	0.410652	2.13306	1.35982	1.43668	0.766529	0.457096	0.221853	0.659523	0.117417	0.827035	2.22547	0.302013	0.0694489	0.111169	0.606603	0.741685	0.619463	1.55824	0.431641	0.256688	0.311219
AC132192.2	0.102187	0.230902	0.515248	0.202666	0.250395	0.252298	0.225217	0.844155	0.546019	0.64104	1.85734	0.99127	0.41086	0.328662	2.19297	0.71351	1.71047	0.091594	0.276971	1.03334	0.346183	1.24287	0.532774	0.421579	1.28255	0.553104	0.612311	1.46746	0.601479	0.360493	5.36727	1.33316	1.41143	1.55421	1.20694	0.293249	1.30214	0.663359	0.346539	0.105323	0.0145316	0.883926	0.495013	0.764871	0.464463	1.1885	1.13398	0.82713	0.599104
AC104819.3	0.168819	0.0272474	0.032189	0.430478	0.0212743	0	0.0199324	0.237633	0.510305	0.129678	0	0.456198	0.182657	0.265943	0.368622	0.211026	0.614056	0.0833796	0.411815	0.0258222	0.620425	0.203073	0.582972	0.482173	0.139704	0.905601	0.102007	0.4156	0.365024	0.0364626	0.412066	0.13881	0.545087	0.177759	0.172552	0.146561	0.313113	0.0918928	0.207021	0	0.0617323	0.197634	0.188721	0.494457	0.986553	0	0.0213156	0.228167	0.470287
LINC00628	0.12124	0.0228295	0.107879	0.169069	0	0	0	0.226253	0.126326	0.325955	0.0254267	0.26462	0.170046	0.0835587	0.435202	0.273251	0.053593	0.326015	0.197167	0.108177	0.308046	0.436001	0.0574645	0.538657	0.380419	0.246086	0.213669	0.565848	0.0955747	0	0.517879	0.314018	0.190294	0.212768	0.371763	0.107448	0.480965	0.307973	0.115636	0.18744	0.051723	0.186288	0.564719	0.187415	0.317181	0.215258	0.196454	0.602191	0.30132
AC007405.3	0	0	0	0	0	0	0	0.0280423	0	0.105207	0.078786	0.0455523	0	0.0215759	1.4355	0.448245	0.132849	0	0.0190917	0	0.149141	0.148278	0	0.0149023	0.0453366	0.0635427	0.049655	0.112392	0	0	1.19459	0	0.0294819	0.0329636	0.015999	0.118904	0	0	0	0.0290397	0	0	0.839911	0.0305639	0.0595638	0.0289995	0.0276693	0.0444267	0
AC107959.1	0.643121	1.92678	1.72441	0.128118	2.13249	1.0718	1.97426	0.252035	0.171206	0.347351	0.390178	0.0919081	0.686173	0.22162	0.215428	0.141597	0.26804	0.449985	0.189099	0.0983704	0.48693	0.809876	0.530717	0.213206	0.207893	0.26224	0.0182156	0.214397	0.119502	0.551279	0.137355	0.42304	0.335272	0.272081	0.0821679	0.0959624	0.882184	0.145862	0.531244	0.468733	0.227822	0.32939	0.641907	0.241062	0.125641	0.468084	0.340035	0.287925	0.526932
AC012313.5	0.915815	1.19252	1.13256	0.138533	1.6066	0.931276	0.688488	0.125138	0.27868	0.173882	0.638051	0.286091	0.975334	0.435051	0.158169	0.160516	0.230545	0.131181	0.416513	0.166198	0.492988	0.789663	0.838714	0.39408	0.127382	0.55136	0.120366	0.26006	0.0783127	0.97784	0.57758	0.667082	0.448284	1.89594	0.338465	0.204381	1.0972	0.466583	0.493494	0.431962	0.284749	0.296805	0.422236	0.489994	1.36346	0.402606	0.100608	0.146854	0.284883
AL139099.3	0.162384	0	0.13004	0.144924	0	0	0.0268417	0.610917	0.593486	0.174628	0	0.283538	0.355294	0.358128	0.451271	0.38751	0.137818	0.0374273	0.277282	0.243412	0.185663	0.786214	0.415614	0.123678	0.658454	0.296638	0.171708	0.466384	0.552998	0.319161	0.406928	0.635549	0.152923	0.683934	0.564315	0.0986818	0.281099	0.371238	0.433659	0.0602521	0.124696	0.598816	0.254138	0.34878	0.216272	0.270758	0.373156	0.21508	0.11176
AC010761.3	0.652465	0.648696	0.452839	0.291155	0.690667	0.115986	0.129421	2.17415	1.25508	0.420998	1.24795	0.569632	1.8888	2.62613	0.32638	1.14182	0.692198	0.270691	1.05046	0.558878	0.373001	3.54361	2.37504	0.571485	1.02048	2.5957	0.331166	1.04941	1.77757	0.927274	1.01076	0.420603	0.76192	1.5664	1.6539	0.356856	3.16251	0.563511	1.21972	0.096838	0	1.92485	1.57546	1.68169	0.744846	0.918685	0.668943	0.395063	0.718487
AC245041.1	0	0.0178131	0.0210436	0.0175891	0	0	0	0	0.151643	0.275526	2.20219	0.0917664	0.0663405	2.78178	0.0438159	0.677252	0.0501801	0.0181699	0.0384608	0.0168814	1.51726	0.016595	0.0672564	0.165116	0.0228329	1.02407	0	0.067925	0.119318	0	0	0.0725979	0.044544	0.249023	0.161153	0	0	0	0.511286	0	0	0.161505	0.687385	1.04672	8.72949	2.32221	5.21174	0.149165	0.126598
LINC01410	0.102882	0.266375	0.177368	0.0669522	0.196636	0.114306	0.085031	0.211195	0.346332	0.178638	0.275103	0.130989	0.735921	0.974966	0.46461	0.218237	0.79132	0.138326	0.0888851	0.252443	0.126617	2.12515	0.262104	0.248954	2.04865	0.152268	0.131455	0.80644	0.389295	0.171751	1.62602	0.384903	1.21514	4.29261	0.372433	0.33215	0.500899	0.0707798	0.400685	0.365836	0.192025	0.22834	0.373785	1.03374	0.203905	0.718745	0.0947204	0.279839	0.23111
AC008750.7	0	0.0263213	0	0	0	0.0258842	0	0.146081	0.0672219	0.062635	0.0586314	0.0677988	0.0588163	0.0963391	0.0323721	0.129725	0.271876	0.0268485	0.0284156	0.27439	0.199779	0.147128	0	0.0887208	0.236172	0.118219	0.024635	0.133825	0.264463	0	1.03496	0.16091	0.13164	0.441559	0.0952501	0	0	0.0591796	0.0444409	0	0	0	0.0520875	0.159217	0.0664898	0.0647431	0.123547	0.0881647	0.133618
AL031985.3	0.350972	0.492657	0.496833	0.272894	0.614513	0.626273	0.659259	0.785964	0.854139	0.436054	1.66618	1.46244	2.36731	1.92779	0.798026	1.18865	5.11693	1.41565	2.22471	0.819901	3.33393	1.30974	1.11909	0.845484	0.800915	1.80255	1.119	1.73351	1.73047	0.735653	1.99286	1.64055	1.70771	2.96207	1.15773	1.16339	0.494793	1.93842	1.35421	0.897778	0.775877	2.28784	2.15197	1.42773	0.338947	0.847273	0.700308	2.06776	0.914978
AC013356.2	0.0357289	0.0807331	0.0238437	0.039859	0.0157587	0.0396962	0.0885886	0.304042	0.120274	0.0720432	0.134876	0.0259942	0.25557	0.270868	0.24823	0.0142105	0.0568571	0.0823502	0.0435783	0.114766	0.0170213	0.188031	0.330224	0.102047	0.258711	0.163171	0.0377805	0.128272	0.337985	0.0810279	0.203489	0.226209	0.218708	0.225726	0.036519	0.0542817	0.309248	0.181517	0.0851937	0.198857	0	0.109797	0.179734	0.139529	0.0679795	0.132387	0.0631574	0.185914	0
AL137060.3	0.039345	0.0277825	0.0328211	0.0384065	0.0260304	0.0218569	0.0325182	0.140974	0.0236512	0.0595009	0.0185659	0.121656	0.0496652	0.122025	0.430531	0.0978044	0.0678291	0.209708	0.089979	0.157976	0.0702898	0.103531	0.0909112	0.0749168	0.12108	0.0898428	0.0468047	0.254257	0.0930481	0.0371786	1.97754	0.0679372	0.20379	0.10875	0.105565	0.0448316	0.0957786	0.181148	0.103198	0.0638699	0.0440612	0.211591	0.060477	0.220873	0.187149	0.168565	0.0738962	0.0604884	0.163602
AL031714.1	0.246596	0.491656	0.43368	0.18448	0.322455	0.309434	0.249366	1.62939	0.636189	0.444585	0.883442	0.544558	1.44775	0.647826	1.31417	1.13541	0.0892563	0.317619	0.523697	0.512533	0.351054	2.15582	1.01892	0.657362	1.32764	0.338592	0.365059	1.29152	0.389704	0.646969	1.70187	0.557714	1.16388	0.910322	1.02006	0.47602	1.90212	1.18648	1.02934	0.317555	0.163373	0.80238	1.15132	1.76741	0.571303	0.755163	0.451289	0.483069	0.37937
LINC00632	0.17751	0.4598	0.53741	0.01932	0.248247	0.298236	0.246902	0.0969549	0	0.0407398	0.201575	0.0944968	0.0765121	0	0.150399	0.0654353	0.10105	0.0199579	0.0105614	0.101984	0.00825033	0.191394	0.0615622	0.0659507	0.0438896	0.00439391	0.0137344	0.0124349	0.13925	0.20292	0.0591797	0.0847258	0.00407728	0.0592644	0.0177011	0.0723546	0.0655789	0.236453	0.0536822	0.00803227	0.0554113	0.00886988	0.0145197	0.152169	0.00823755	0.0842219	0.0382661	0.0327687	0.0148988
MIR4713HG	0.0232142	0	0.185904	0.233079	0.0409558	0	0.0575589	0.124766	0.334911	0.0624117	2.19084	1.01336	0.429782	0.639971	0.48385	0.221592	1.57619	0.267528	0.679542	0.546824	0.707793	0.0977359	0.165044	0.530427	1.51283	0.541868	0.220925	0.333369	0.483121	0.0526465	3.0938	0.240505	0.590268	0.831083	0.308459	0.564298	0	0.501233	0.376401	0.129204	0	0.570708	0.155705	0.861238	0.0441685	2.70951	0.615531	0	0.0532568
AC107308.1	0	0.146647	0	0.144804	0	0	0	0.387562	0.166454	0	0	0.062956	0.0728202	0	1.68335	0.0688335	0	0.847646	0.105543	0.787535	0	0	0.184564	0	3.63415	0.13173	0	0.0621329	0	0.0327073	0	0.0498056	0.407457	0.136673	0.221116	0.0657332	1.59157	0.43962	0.165066	0	0	0.0886399	0	0.0422412	0.535085	0.320632	0.229444	0.122801	0.148889
EML4-AS1	0.0275041	0.0932225	0.110129	0.107392	0.0242621	0	0.147757	0.381873	0.1984	0.0554588	0.242265	0.0600309	0.57864	0.208514	0.45861	0.360994	0.102127	0.158483	0.0503198	0.147244	0.681353	0.738205	0.27376	0.288038	0.199155	0.209349	0.203584	0.888691	0.338235	0.124751	0.328956	0.411593	0.569838	0.231685	0.267067	0.0626791	0.208301	0.0523993	0.18363	0.688859	0.158405	0.394433	0.645676	0.255097	0.340149	0.0891727	0.267402	0.273222	0.299717
AC245060.6	0.00773349	0.178241	0.150699	0.0327843	0.132345	0.0223397	0.0690296	0.205049	0.107108	0.0894037	0.214088	0.137285	0.378765	0.326191	0.260049	0.18086	0.305205	0.0588212	0.171671	0.192103	0.0618951	0.590951	0.281508	0.0986598	0.22847	0.204061	0.0539718	0.208787	0.17265	0.112246	0.24489	0.128193	0.48213	0.265463	0.101178	0.143341	0.274439	0.229841	0.182926	0.0487813	0.0237545	0.152098	0.238607	0.523986	0.238368	0.107457	0.0451121	0.114138	0.164998
HAGLROS	0.13941	0.157505	0.217082	0.0907229	0.122977	0.258149	0.105619	0.395444	0.279342	0.655908	0.292373	0.0845217	0.293295	0.576488	0.59728	0.711576	0.246499	0.32132	0.141698	0.870723	0.110691	0.207874	0.280825	0.232269	0.286013	0.495191	0.208838	0.383717	0.461572	0.377636	11.4731	0.682039	0.306338	0.831825	0.688715	0.335351	0.527907	0.265596	0.720233	3.70714	1.05567	0.357011	0.337663	0.759927	0.187884	0.850169	0.5134	0.142884	0.226543
AC103974.1	0.819538	0.488209	0.37787	0.0498694	0.578348	0.678764	0.640392	0.81419	0.157646	0.160243	0.918749	0.195135	0.338564	0.102696	0.248457	0.0948233	0.158081	0.017172	0.072697	0.11168	0.0851842	0.486191	0.381376	0.141862	1.20842	0.181467	0.0472688	0.0641946	0.732972	0.214019	0.661945	0.18868	0.252586	0.0784489	0.167532	0.271657	0.35467	0.0757012	0.0568478	0.248798	0.0953532	0.061054	0.216545	0.247309	0.340209	0.220847	0.0395095	0.0563891	0.153829
LINC01535	0.208419	0.834242	1.23987	0.0332159	0.9035	0.522667	1.05814	0.192027	0.0630006	0.176105	0.434602	0.103977	0.140313	0.558153	0.314425	0.350525	0.0758094	0.178425	0.0217892	0.0701345	0.0624113	0.256976	0.338691	0.0850393	0.0172474	0.0664772	0.0188902	0.128272	0.191525	0.454657	0.013566	0.123387	0.459847	2.8592	0.158249	0.11761	0.270592	0.0831951	0.306697	0.0331428	0.289609	0.256192	0.0532545	0.267431	0.0509846	0.237194	0.0315787	0.0619713	0.0546449
AC021851.1	0.264797	0.244774	0.498007	0.0402827	0.307907	0.213963	0.218851	1.8113	0.277834	0.291235	0.939024	0.227677	0.374769	0.597267	0.735881	0.670204	0.919382	0.45774	0.367012	0.966544	0.275235	0.760118	0.239603	0.63025	1.25501	0.390887	0.496366	0.535825	0.387122	0.327556	0.301623	0.540358	0.283375	1.35608	0.479793	0.237721	0.312534	0.611486	0.149239	0.06699	0.0770228	1.40554	0.228737	0.23502	0.160305	0.891962	0.648924	0.660461	0.19329
TDRKH-AS1	0.194035	0.193431	0.228511	0.101866	0.161095	0.31703	0.113201	1.0633	0.208578	0.613725	0.66067	0.697538	0.0480256	0.471986	0.285476	0.717262	1.92532	0.0526146	0.0556855	0.501055	0.282753	0.312352	0.340821	0.260797	0.495881	0.370675	0	0.147518	0.215943	0.0776547	1.31312	0.407306	0.386959	0.841281	0.408319	0.294791	0.0246978	1.40618	0.391906	0.402332	0.277552	0.374136	0.127594	0.557169	0.271456	0.475785	1.17021	0.0971859	0.26185
AC135012.3	0.625526	0.42986	0.636926	0.0503592	0.631433	0.472875	0.684878	0.0895355	0.0837319	0.0130031	0.64917	0.0187668	0.729906	0.0800003	0.0537637	0.0333431	0	0.0743171	0.00786546	0.0379758	0	0.302046	0.389706	0.104372	0.00466947	0.00327231	0.0238665	0.0231518	0.0488025	0.270558	0.0991651	0.567887	0.167008	0.0339512	0.102166	0.107771	0.195357	0.0122857	0.415169	0	0.495204	0.0198172	0.191037	0.173138	0.0490786	0.0119473	0	0.0671112	0.147943
AL049869.3	0.116695	0.52737	0.965669	0.208296	0.20588	0.181514	0.289342	0.919869	0.78566	0.219615	0.557997	0.611283	1.49268	0.997288	1.36206	0.649786	0.346645	0.268966	0.939394	0.34985	0.489224	2.13719	1.02877	0.15554	0.439391	0.544782	0.518263	0.837904	0.0441562	0.33522	0.717792	1.28959	0.923131	0.909277	0.453249	0.248208	1.06055	0.800357	0.73459	0.0865988	0.268834	1.05192	0.965346	1.32159	0.754902	0.864788	0.330048	0.596178	0.696061
AC083964.1	0.620152	0.607228	0.99326	0.0922452	1.53175	1.35506	1.60598	1.5369	0.139174	0.72249	0.494226	0.150395	0.921985	0.370421	0.201067	0.427532	0.0877223	0.619391	0.0252132	0.354133	0.019696	0.71801	0.382116	0.531374	0.179619	0.167833	0.0874348	0.178115	1.13418	1.14076	0.0941865	0.285552	0.506152	0.261198	0.718382	0.188435	0.402574	0.236296	1.12383	0.651965	0.714332	0.465852	0.439065	0.201819	0.157324	0.363829	0.36541	0.0782287	0.142272
CRIM1-DT	8.5398	7.196	5.69903	2.34205	3.01327	7.6695	6.11697	2.13551	1.84805	1.14797	5.37295	0.621304	2.48534	0.931892	0.494426	0.905744	0.415243	4.5107	0.607596	1.37154	0.203418	2.17222	2.1756	1.72769	2.67956	1.26391	0.86539	0.664279	2.96208	1.9098	0.567435	2.29378	1.776	1.16147	2.10942	2.10831	1.07793	0.135579	3.25803	0.924194	1.68499	0.510285	0.755767	0.52109	0.406205	2.47209	3.01913	0.942591	4.9387
AP002449.1	0.302226	0.372497	0.220026	0.0613022	0.412021	0.244207	0.0454157	1.30438	0.528509	0.923338	0.0691455	0.279849	0.554909	0.643819	0.381772	0.786793	1.39912	1.17154	0.603201	0.382431	0.314139	1.33026	0.117202	0.418523	1.19367	1.81244	0.493896	1.02585	0.571794	0.290777	0.876292	0.569297	1.70771	7.57969	0.449323	0.041742	0.178356	1.88438	0.366872	0.152918	0.070328	1.18205	0.245712	1.74356	0.575029	0.610825	0.218552	0.259937	0.315159
PANK2-AS1	0.708745	1.00093	1.53719	0.658894	1.61511	0.623393	1.34239	9.57586	0.937295	0.87334	4.01326	1.76177	1.61534	2.1981	1.64136	1.59737	2.75699	0.782747	0.61232	2.49791	0.647155	1.77171	1.88958	1.15272	3.16472	2.2178	1.09294	1.69633	2.40246	1.45106	6.79488	4.82719	3.14259	6.68541	2.0827	0.852445	2.49213	1.31275	1.97163	1.2601	0.377953	1.331	1.74966	1.98936	0.927088	6.59268	1.25284	1.06167	3.69229
AC005083.1	1.28642	0.195964	0.0385839	10.8844	0.0255008	0	0.0119462	1.92916	5.07422	5.45985	1.43686	1.03056	1.26502	1.53412	18.4173	1.95461	12.4362	0.799556	2.41526	1.79523	0.688596	1.0041	1.27426	2.87607	4.75163	3.69662	1.58955	3.92306	1.66813	0.546331	16.3655	2.579	3.11716	0.882738	2.45245	2.19597	6.47425	0.807759	1.94383	1.26035	2.2384	1.71751	2.27829	1.90507	4.7302	1.98162	1.8524	2.40677	2.48699
AL359504.1	0.536871	0.588177	1.0857	0.0181494	0.760611	1.04837	1.15635	0.386182	0.0782366	0.0656083	0.409431	0.0236724	0.287506	0.0448499	0.0226059	0.0776473	0.345191	0.103118	0	0.0696765	0	0.351034	0.115665	0.0696993	1.16623	0.189874	0.00860149	0.116815	0.400136	0.528832	0.47255	0.177913	0.268118	0.359738	0.0914573	0.07415	0.281626	0.0619889	0.256028	0.0150912	0.197806	0.0833248	0.0727468	0.158833	0.0309538	0.113027	0.345097	0.130829	0.0186615
AC116351.1	0.0523621	0.0802868	0.194687	0.0333799	0.0494892	0.0166218	0.0154559	0.274722	0.0899316	0.0653602	0.0894205	0.027211	0.138488	0.139196	0.389776	0.0446271	0.511861	0.0129308	0.0456183	0.840965	0	0.291313	0.101045	0.0284865	0.0595807	0.110077	0.0316393	0.112792	0.268894	0.127231	0.157631	0.228187	0.102145	0.122085	0.08028	0.0454582	0.161862	0.199515	0.124855	0.187349	0.0430815	0.0842868	0.062716	0.237349	0.0498133	0.166301	0.148756	0.0106155	0.102965
AL117332.1	0.48135	0.33234	0.392613	0.313245	0.483585	0.193122	0.386779	1.07793	0.643002	0.898691	0.302849	0.758769	0.33756	0.47919	0.297265	0.553071	1.9008	0.847493	0.244625	1.13098	0.293014	0.506641	0.247159	0.229135	1.02626	0.529218	0.438296	0.441629	1.01188	0.768185	2.17794	1.12359	0.617	2.19631	0.450995	0.487532	0.376121	0.866094	0.548371	0.694569	0.735845	0.328714	0.732407	1.04432	0.52152	1.3996	0.543614	0.885494	0.644167
AL390195.3	0.392692	1.09098	0.678785	0.0430903	0.471336	0.550733	0.537377	0.0749644	0.222899	0.0519224	0.607544	0.0374686	0.845118	0.328321	0.0536707	0.179229	0.150251	0.229984	0.274815	0.516955	0.159476	0.758891	0.475992	0.128707	0.0372912	0.195999	0.279096	0.887491	0.121795	0.545046	0.190654	0.274189	0.212188	0.101677	0.131599	0.0195607	0.292528	0.596872	0.478921	0.0477728	0.0411956	0.184641	0.165519	0.345676	0.416446	0.214679	0.0682774	0.176623	0.206762
AC108472.1	0.463609	1.47612	0.590652	0.0705273	0.780745	0.749218	1.18433	0.47191	0.10134	0.226621	0.132585	0.245305	0.0709349	0.145236	0.556349	0.0167628	0.0447128	0.121427	0	0.112816	0	0.0443607	0.0599285	0.060188	0.152589	0.171092	0	0.0302622	0.0398692	0.175233	0.480077	0.12129	0	0.199702	0.129235	0.0320157	0.227995	0.214119	0.0803964	0.273669	0.107882	0.086345	0.282689	0.0617213	0.0200474	0.0780828	0	0.0398738	0.145034
AC023830.1	0.0590813	0.1335	0.337953	0.11299	0.0595624	0.0562642	0.132538	0.385578	0.113648	0.0567288	0.116826	0.257904	0.326724	0.488626	0.469112	0.154418	0.0447708	0.116721	0.144122	0.126517	0.112585	0.479717	0.276029	0.192851	0.0855606	0.0428285	0.0267744	0.315134	0.09581	0.146748	0.99024	0.252611	0.182814	0.293276	0.207044	0.17952	0.803583	0.514552	0.531304	0.156585	0.0216043	0.207497	0.339666	0.395529	0.289056	0.281462	0.119356	0.119776	0.242037
AC007038.1	0.193588	0.91463	0.869102	0.373032	0.776223	0.625698	0.654538	2.2543	0.710917	0.591436	1.43944	0.588979	0.755313	0.824784	2.49431	1.8759	0.59746	0.872106	0.493701	2.26119	0.368901	2.64887	0.550533	1.35716	6.49906	0.857311	0.688549	1.03619	0.898996	0.984489	0.701625	0.97242	1.39218	0.426211	1.49301	1.25666	1.29476	2.14582	1.42677	0.0979503	0.270288	2.05513	0.727923	0.807549	1.12173	0.880331	1.92877	1.6983	0.706552
AC005586.2	0.902444	1.14263	1.03835	0.0347159	1.20783	0.916214	0.732999	0.0139374	0.0897898	0.501978	0.822311	0.0679203	0.288062	0.0428941	0.02162	0.346552	0.544727	0.448277	0.721151	0.0832975	0.192724	0.311161	0.154869	0.0296266	0.337993	0.126326	0.0164528	0.134065	1.50131	0.846873	0.81527	0.394041	0.131876	0.114683	0.143131	0.638248	1.54873	0.158095	0.385845	0.0288663	0.358446	0.191259	1.07841	1.32159	1.61342	0.50446	0.041256	0.0736022	1.17795
SNHG1	2.77038	3.87819	4.26221	1.69423	3.07695	4.80383	3.61649	20.7627	7.14323	3.49571	7.9625	8.8846	4.96326	6.0602	17.3299	9.8354	22.2841	14.9124	8.49615	12.0803	8.34171	9.93755	4.72316	9.42449	38.0765	7.54446	20.2898	17.8506	18.545	3.34716	8.60204	7.33209	8.60732	10.679	9.3632	5.27302	8.68814	14.766	4.66954	2.56663	1.6508	16.1817	4.89933	7.27129	6.43872	6.35629	10.8424	10.5693	6.36757
SHANK2-AS2	0	0.0413304	0.195304	0.0408107	0.322699	0	0.0604691	2.2938	0.63332	0.0491755	0.184129	0.479067	0	0.151274	0.304988	0.320095	0.0776195	0.0421582	0.0892376	0	0	1.34764	0.260083	0.104484	0.529775	0.222756	0.0386826	0.157601	0.346055	0.248888	2.70852	1.09488	0.206704	0.462232	1.6452	0.277889	0.870736	0.0464627	0.279129	0.339341	0.140458	0.149891	0.286262	0.0714303	0.0348013	0.508306	0.452657	0.0692192	0.0839243
AC139100.1	0.0933563	0.224132	0.23363	0.0130185	0.226468	0.116688	0.192894	0.0574918	0.0954016	0.0156868	0.0587365	0.0679203	0.0883826	0.0160853	0	0.0928265	0.129992	0.0605175	0.263315	0.16243	0.1779	0.122827	0.074669	0.0499949	0.00844982	0.0236862	0.117226	0.108927	0.165586	0.0882159	1.1498	0.308964	0.0109897	0.0798689	0.0417466	0.0265937	0.0378766	0.0592857	0.166952	0.0108249	0.0522734	0.0119537	0.0391357	0.056965	0.022203	0.0324295	0.113454	0.104883	0.0736218
AC121761.1	0.439379	0.426913	0.422236	0.156854	0.31007	0.20503	0.188833	0.913098	0.524016	0.484323	1.28269	0.588184	1.13144	0.629866	0.793683	4.25003	1.71538	1.41779	0.418008	0.338721	2.51184	1.14691	0.224914	0.343015	0.521768	0.615361	1.86773	1.82982	0.947659	0.49158	0.65063	1.34539	0.993074	0.194312	0.37724	0.373819	0.475374	0.926369	1.33264	0.798848	0.686054	0.81014	0.972529	0.334595	0.309314	2.48276	14.3065	4.23171	0.493919
AC003965.1	0.019525	0	0.1303	0	0	0.130158	0.145235	0.0174897	0.281687	0.262466	0.22112	0.0284105	0	0.134567	0.352695	0.077657	0.227854	0.135008	0.119073	0.229961	0.0186034	0.246611	0.111052	0.0743552	0.650345	0.099077	0.2684	0.532741	0.0369403	0.0295199	0.733934	0.11238	0.07355	0.164472	0.219525	0	0.253495	0.247987	0.0372451	0.0362235	0.0249891	0.0400009	0.0218268	0.171561	0.0928731	0.10852	0.034514	0.258612	0.156776
AC007546.1	0	0.289534	0.248759	0.0779711	0.18496	0.0517684	0.11553	0.730405	0.156851	0.12527	0.469051	0.57629	0.372503	0.545922	0.517953	0.35211	0.271876	0.107394	0.198909	0.0997782	0.133186	1.0299	0.662538	0.332703	0.236172	0.141863	0.221715	0.26765	0.352617	0.299397	0.371523	0.321821	0.78984	0.490622	0.333375	0.247764	0.655353	0.503027	0.266646	0.0864439	0.0596341	0.525021	0.312525	0.295688	0.177306	0.410039	0.226502	0.110206	0.133618
LINC01106	0.107979	0.100778	0.181716	0.932262	0.0414135	0.0365122	0.151326	3.17503	0.835346	0.530117	1.22877	0.915382	0.323963	1.67605	0.397929	0.765568	1.44936	1.50408	0.498174	0.894749	0.916994	0.691797	0.500665	1.09506	0.571103	1.56754	1.17654	0.984317	1.3945	0.379742	0.898404	0.545832	1.33079	1.8241	0.993301	0.763183	1.53396	3.07082	0.41643	0.330974	0.240342	2.67383	0.955169	1.31088	1.40239	0.182653	1.00415	1.03045	1.08242
AC104083.1	26.4498	33.6303	40.3543	0.783379	37.2496	32.8837	26.0629	5.89303	1.97345	7.09632	38.4087	0.326095	32.2832	1.02971	1.8269	6.28301	2.89006	7.71939	0.291566	7.06532	1.58013	19.6675	14.2053	1.67371	1.48572	1.26862	2.43823	3.07528	6.87823	24.136	6.49535	20.0135	4.01468	11.9981	4.18425	2.81464	9.00904	2.90332	25.2367	12.889	14.1564	3.38736	17.3644	15.4909	5.44844	9.58183	3.29687	3.02489	7.08366
AL512506.1	0	0.0327697	0.154851	0.323577	0.0767579	0.0644511	0.0239722	0.753458	0.306865	0.15596	0.145991	0.295431	0.244086	0.199902	0.806057	0.415301	0.276941	0.267409	0.0353771	0.279501	0	0.915866	0.618639	0	1.21813	0.412108	0.0920111	0.499831	0.329254	0.570083	1.38762	1.00166	0.682876	0.305409	0.919036	0.352529	0.188286	0.478907	0.774599	0	0	0.534801	0.0324242	0.141588	0	0.349286	0.128179	0.137205	0.099812
LINC02610	0.0941112	0.318981	0.185424	0.0149986	0.284633	0.263892	0.185195	0.0200716	0.0344822	0.0180728	0.0394743	0.0130418	0.165938	0.0988365	0.124542	0.0356485	0.0285264	0.0826336	0.0109321	0.014395	0.0213498	0.094339	0.0446061	0.119465	0.0324501	0.00909627	0.0189552	0.231684	0.135659	0.115185	0.449217	0.0619056	0.0548651	0.410537	0.0274835	0.04766	0.116367	0.0455353	0.0213717	0.0997704	0.0401494	0.0459061	0.115225	0.126883	0.0213167	0.0622701	0.0435701	0	0.0565464
AL136084.3	6.67476	5.76479	8.35447	0.364043	10.2843	8.8991	10.0525	0.372024	2.08286	3.07062	6.12198	1.5108	3.12057	13.3714	1.36029	3.06772	0.44061	1.88031	0.904573	1.39758	4.07021	2.3106	5.14621	4.29296	0.128884	5.38911	1.00381	1.27804	0.89801	18.2994	1.62198	7.30792	1.03368	2.59264	5.06371	4.59713	5.00696	0.0376781	6.5926	8.69579	9.71968	2.12716	2.38772	3.70722	0.90309	1.81369	0.419515	0.336793	1.02086
AC053503.3	11.3953	14.6479	11.1742	0.25944	20.4119	22.2853	11.5804	0.0520786	0.111836	1.79754	8.55953	0	0.978522	0	0	0	0	2.41205	0	0	0	0	5.86952	0	0	0	0	0	0.219992	17.1846	0.13245	0.602336	0	0.244873	0.415975	0	2.13868	0	4.048	0	2.45551	0	0.324966	3.34893	0.442474	0	0.0513858	0.330027	0.266759
MNX1-AS2	0	0	0.139428	0.621545	0.0614337	0	0.0575589	2.2146	1.5071	1.49788	0.920153	0.760018	0.586067	1.15195	4.01595	1.60654	0.77578	0.722326	1.1892	1.15579	0.364956	0.916274	3.36689	0.464124	1.86583	1.20153	1.21509	0.350038	0.3294	0.105293	3.96641	0.601262	0.590268	0.733309	1.31688	0.476126	1.20557	2.96317	1.62738	0.646018	0.0891323	1.42677	1.01209	1.15587	2.3851	0.129024	0.461648	0.988317	0.599139
LINC02520	0	0	0.0647376	0	0	0	0.0200438	1.08618	0	0	0.0610335	0	0.326538	0.200572	2.08929	0	0.0514572	0	0	0	0	0.280786	0.103452	0.0230889	0.0702421	0.147675	0.153866	0.0696537	0.137649	0.0366663	2.20996	0.0558342	0.479616	0.0255361	0	0.257914	0.577248	0.15401	0.0925232	0.134978	0	0.0993691	0.162664	1.11282	0.0461425	0	0.0214347	0.0917766	0.389459
AL591178.1	0.0286855	0.259271	0.191432	0.160007	0.0253042	0.0637413	0	1.23337	0.441433	0.771211	0.360958	0.292177	0.096559	0.15816	7.33405	0.61609	0.334755	0.33058	0	0.460705	0.327978	0.241541	0.734191	0.19117	0.45696	0.320233	0.576319	0.164775	0.108543	0.0650543	1.33967	0.462292	0.0540284	0.181227	0.0293198	0.653712	0.68278	1.78523	0.355674	0.106436	0	1.88057	0.0962013	0.616126	0.245602	0	0.0760601	0.461359	0.197426
C3orf35	0.12294	0.34485	0.215012	0.245927	0.138366	0.146011	0.16818	1.13922	0.839938	0.131071	0.314734	0.333101	0.328213	0.765497	0.276859	0.512576	0.188894	0.249162	0.460189	0.367664	0.125216	0.499751	0.349622	0.3471	0.810391	0.228025	0.210689	0.450504	0.57748	0.166645	0.106236	0.361123	0.407218	0.183017	0.524302	0.276948	0.412796	0.24768	0.420511	0.102244	0.0542569	0.468995	0.270128	0.335248	0.100824	0.30238	0.442132	0.284763	0.403613
MADD-AS1	0	0.0823523	0.162146	0.0271056	0	0.0269949	0	0.391756	0.0233688	0	0.122295	0.17677	0.224914	0.133964	0.270089	0.173946	0.0773298	0.0560012	0.0889046	0.0520299	0.0926007	0.153442	0.518225	0.11566	0.140746	0.0739751	0.0513843	0.279135	0.0919371	0.128571	0.387465	0.363599	0.274577	0.153502	0.273178	0	0.262875	0.0925786	0.185392	0.0901533	0	0.0995545	0.190129	0.308376	0.115571	0.112535	0.0214747	0.0459739	0.250834
AP000525.1	0	0.127207	0.100185	0.0209346	0.0496604	0	0	0.487468	0	0.151353	0.0236131	0.191136	0.1895	0	0.625798	0.0149272	0.736602	0.0648775	0	0.502306	0.0178797	0.13826	0	0.553834	1.7936	0.457068	0	0.323378	0.46154	0.0283714	0.855007	0.367226	0.335771	1.22507	0.095902	0.0285097	0	0.143003	0.017898	0.0696284	0	0.615115	0.209776	0.604585	0.0535559	0.660553	0.215613	0.0355072	0.172202
AL354733.3	0.500892	1.54682	2.49588	0.484287	1.23718	0.630712	1.02115	4.09792	2.98689	0.987546	2.94134	1.16614	1.88278	3.72832	1.9952	2.60314	2.6924	1.26994	2.15863	2.57428	0.922683	4.14739	4.27337	0.858374	1.98272	1.38947	1.41241	6.85741	1.57943	1.61557	0.912884	1.65291	2.89315	2.53161	1.02394	1.31905	4.04638	3.5202	1.40137	0.743418	0.0854756	3.01012	2.65039	3.26015	2.19195	1.51571	1.32813	1.92713	0.574559
AL117329.1	0	0	0.076371	0	0	0	0	1.5274	0	0	0	0.441273	0	0	0.826881	0.0091032	2.73776	0.164854	0.0348952	0.330833	0	0.00602261	0	0.256037	0.870079	0.0580706	0	1.20791	1.34238	0	0.736504	0.685024	0.134715	0.692874	0.23394	0	0.123814	0.0145349	0	0	0	0.457181	0.12793	0.0502774	0.500796	0.100708	0.343897	0.882393	0.0065635
AC087741.1	0.119502	0.255664	0.352935	0.360237	0.345406	0.152546	0.187027	0.667322	1.07845	0.35888	0.62069	0.70294	0.665441	1.86802	0.289705	0.986999	0.347969	0.357481	0.700869	0.381132	0.147778	1.55754	0.795381	0.476874	1.48759	1.49922	0.223154	0.956644	0.904365	0.395948	0.619788	1.97857	1.14455	1.36272	0.40022	0.309031	0.682222	1.56623	0.295859	0.292461	0.0520663	0.541738	0.383716	0.784423	0.776446	0.706587	0.552824	0.570106	0.530811
LINC00858	0.00904703	0	0	0.0454177	0.00399031	0.0150774	0.0224318	0.22691	0.0652605	0.48038	0.0455366	0.315939	0.315955	0.536229	0.848544	0.0611707	0.158366	0	0.0110346	0.624792	0	0	0	0.249783	1.31673	0.688618	0.286995	0.272832	0.273863	0.0957475	2.01982	0.796699	0.698635	0.395335	0.684285	0.405473	0.244705	1.30993	0.371041	0.436393	0	2.31683	0.111249	0.00441632	0.163526	1.68868	0.419797	0.213981	0.793885
LINC00667	4.44613	6.10487	6.17465	5.15447	5.79931	5.20302	4.79115	1.81859	3.34043	2.53965	3.33317	2.82024	3.30003	4.50939	3.21821	2.79699	5.36076	1.18	2.43566	0.798657	0.496191	4.29028	4.50978	3.12764	3.43914	4.72088	1.08686	2.97737	2.34835	3.89977	8.03491	3.62166	4.67937	5.0609	2.19719	2.1148	3.0417	2.39955	3.5796	2.19382	2.15488	4.03498	3.16688	5.62332	2.80304	2.60246	2.3585	4.44905	4.12988
AC119403.1	0.151042	0.246491	0.246395	0.112335	0.118434	0.130522	0.249669	0.947079	0.0807067	0.0676797	0.126707	0.219778	0.211845	0.23133	0.279835	0.320395	0.16024	0.212747	0.593614	1.38362	0.191884	0.282628	0.14318	0.335533	1.62838	0.374705	0.141969	6.98916	4.15944	0.304481	0.822007	0.17387	0.26868	8.23479	0.394533	0.178479	0.363147	0.746037	0.304128	0.249083	0.021479	1.95979	0.131326	0.245772	0.127724	0.2021	0.14833	0.190531	0.211758
LINC01176	0.143287	0.179873	0.467488	0.230895	0.463456	0.442215	0.276325	2.96632	0.750315	0.256819	2.18366	0.440154	0.803871	0.811973	3.16348	1.76035	0.337806	0.862337	0.349532	0.647766	0.166862	2.27899	1.56202	1.1368	4.77264	1.89043	0.0673398	0.914524	1.11448	0.974861	1.26944	2.32753	0.794641	1.84403	1.20419	0.677261	1.6536	0.586406	1.26035	0.118147	0.0815048	1.10897	1.21024	1.43	1.49944	1.48954	1.39307	0.346434	0.474819
AL121772.1	0.0892382	0.0882187	0.21588	0.0559989	0.0590395	0.0371801	0.0553157	0.269783	0.804647	0.224923	1.02466	0.316506	0.093871	0.261388	0.0464993	0.993796	0.751463	0.771306	1.36734	0.847987	0.0159424	0.727934	0.126889	0.435416	1.24387	0.894332	0.0884646	1.00919	0.70699	0.134919	0.470125	0.237552	0.887663	0.381729	0.359146	0.618568	0.953419	0.255017	0.159588	0.0310421	0.149902	0.628451	0.230691	1.10538	0.222848	0.139496	0.216899	0.242727	2.14322
AC104117.3	0.521701	1.41897	1.08315	0.0431116	1.55106	1.11632	0.81445	0.294237	0.0929204	0.103896	0.729413	0.140577	1.187	0.239704	0.107395	0.184441	0.245987	0.0668027	0.0471344	0.0827537	0.128872	0.589787	0.522019	0.110375	0	0.0392192	0.143022	0.138739	0.10967	1.38763	0.220094	1.08988	0.0909826	0.569674	0.0987477	0.0587113	0.292673	0.122705	0.479158	0.286778	0.197837	0	0.237601	0.433881	0.0367634	0.232684	0.0853889	0.0914022	0.177312
AC021483.2	0.100695	0.0884839	0.0970647	0.337004	0.128303	0.167814	0.018494	0.070154	0.139892	0.150399	0.183022	0.195358	0.22126	0.146509	0.108825	0.169097	0.0771527	0.199853	0.395743	0.101825	0.149243	0.30618	0.182952	0.191733	0.307852	0.19303	0.16563	0.168704	0.116422	0.15647	0.395073	0.238267	0.237071	0.0942466	0.365943	0.144483	0.798923	0.206048	0.192081	0.0934062	0.0930758	0.137529	0.27516	0.251233	0.872784	0.114005	0.14833	0.185239	0.282343
IGF2BP2-AS1	0.0152541	0.163724	0.142517	0.110613	0.00336401	0.0762656	0.0504293	0.840334	0.209067	0.0153791	0.623828	0.344037	0.137996	0.0262828	0.445113	0.464127	0.101144	0.131845	0.06977	0.187826	0.0944717	0.212737	0.222324	0.32676	0.541224	0.363803	0.072585	0.120482	0.303029	0.106665	0.299728	0.697993	0.226255	0.357378	0.7289	0.208575	0.379587	0.285769	0.250971	0.0424499	0.0341652	0.179694	0.170524	0.36487	0.34465	0.618203	0.461765	0.162356	0.0393695
ZNF236-DT	2.00125	2.63595	2.29523	0.841426	2.51053	2.13408	2.04465	0.783713	0.957561	0.324445	1.45526	0.570688	0.913992	1.55253	0.992135	0.799957	1.2696	0.83444	1.32471	1.04445	1.14024	1.52423	1.02957	0.55531	1.04859	0.734838	0.478529	0.664319	1.40795	1.23916	3.08142	2.10691	1.00389	0.635346	0.812034	1.35979	1.67558	0.434273	1.43875	1.32466	2.08508	0.556275	1.50643	0.844367	0.602721	1.38803	1.04883	1.05609	1.3958
ZNF197-AS1	0.041808	0.118087	0.279006	0.0699612	0.16596	0.0696754	0.190046	0.149799	0.140738	0.112401	0.552387	0.517088	0.24628	0.288141	0.0871396	0.0831416	0.909257	0.457718	0.254965	0.11191	0.059752	0.330035	0.148619	0.11941	0.42382	0.0424298	0.176835	0.480309	0.197746	0.205431	0.80958	0.21657	0.236234	0.352177	0.106831	0.317587	0.859428	0.318601	0.099689	0.310254	0.053508	0.256956	0.56084	0.489808	0.33807	0.484101	0.461895	0.0197769	0.431611
AP001107.6	0	0.0570295	0.168431	0	0.111319	0	0.104298	0.248686	0.315569	0.135709	0.190552	0.146897	0.169914	0.834939	0.420837	0.56214	0.107103	0.174515	0.61567	0.135116	0.38476	0.239084	0.2871	0.120143	0.87721	0.256141	0.160128	1.08733	0.0955006	0.076317	0.0287488	0.232426	0.118842	0.132877	0.206375	0.0383444	0.491515	0.769335	0.288866	0.0936476	0.0969054	0.258533	0.451425	0.443532	0.528225	0.187035	0.267684	0.238779	0.231605
AC092171.3	0.309491	0.416266	0.439305	0.295943	0.476685	0.360231	0.401957	1.66777	0.448864	1.29433	0.698523	1.08652	0.173631	0.609433	4.39601	0.386867	1.13094	1.48328	0.545255	2.99815	0.393178	0.196486	0.824261	0.416253	0.91063	2.33826	0.2909	1.00177	1.54285	0.415929	8.52794	2.73703	0.6847	6.48659	0.863646	0.440346	0.23386	1.04822	0.627856	0.583293	0.540711	0.704505	0.840228	1.16067	0.224325	2.92152	0.820623	2.36102	3.34159
AL121829.2	0	0	0	0.0885891	0	0	0	0.0711318	0.305504	0.533735	0.699466	0.115547	0	0.273646	0.441365	0.157918	0.210614	0.3203	0.0484277	0.637683	0.0378308	0.041791	0.169371	0.226806	0.5175	0.483544	0.209924	0.0570184	0.375597	0	0.226134	0.0457057	0.149567	0.125423	0.162332	0.180967	0	0.706006	0.0378696	0.662956	0	0	0.0443856	0.348876	0.113317	0.257459	0.315835	0	0.0910886
ERI3-IT1	0.0420782	0.0713099	0.0561617	0.0234711	0.0185591	0.0467505	0.417325	0.0753836	0.060706	0.0565638	0.185319	0.244908	0.371807	0.232002	0.20464	0.167358	0.0669609	0.0484922	0.179628	0.180213	0.10023	0.287879	0.209411	0	0.243748	0.170816	0	0.513626	0.159219	0.254472	0.359476	0.290626	0.17832	0.221533	0.150531	0	0.591829	0.213773	0.140466	0.195162	0.0538537	0.0862055	0.282232	0.123243	0.300225	0.23387	0.167357	0	0.0724
AL021368.2	0.542633	0.406879	0.594341	0.0542923	0.628926	0.638032	0.824559	0.104624	0.236378	0.0785045	0.492972	0.120383	0.57746	0.311932	0.11496	0.377446	0.302037	0.176668	0.278984	0.208431	0.0973761	0.722254	0.43942	0.0440164	0.084574	0.293873	0.159529	0.307507	0.193356	0.257527	0.207881	0.114845	0.36665	0.0768659	0.233792	0.0998157	0.279064	0.126713	0.327241	0.162518	0.0591717	0.314065	0.2829	0.449002	0.229174	0.166801	0.129041	0.218703	0.120022
ZNF667-AS1	6.40932	5.99248	7.47203	0.27624	6.2458	8.26531	5.42773	0.568976	0.324446	1.30732	5.27434	0.0939917	1.67306	0.732096	0.408892	0.396793	0.498741	1.10009	0.0787868	0.618624	0.225671	1.62797	1.69412	0.300658	0.187093	0.163891	0.197325	0.257675	1.05916	3.5918	0.584545	2.84627	0.618461	16.9928	0.726265	0.512498	1.15703	0.291707	3.49123	2.10386	3.91317	0.220562	1.28776	0.93196	0.341396	1.63554	0.678763	0.519459	0.860335
LINC00865	1.31086	1.32602	3.46258	0.146238	1.82594	2.293	1.353	0.401415	0.146602	0.184408	1.15464	0.0266148	0.49769	0.0378185	0.0550674	0.063049	0.236093	0.252949	0.00743647	0.10445	0.0319507	0.689865	0.346778	0.0870698	0.626901	0.129941	0.0257884	0.153224	0.265309	1.69382	1.62164	0.624645	0.505277	2.72524	0.392605	0.0972611	0.362807	0.127772	1.2997	0.333685	0.241901	0.199855	0.293078	0.34227	0.101504	0.248505	0.215551	0.109597	0.713357
AL049838.1	3.09318	1.36487	1.4175	0.11848	1.47554	2.80241	1.2508	0.428096	0.37028	0.64244	2.0714	0	2.10028	0.16469	0.166018	0.190081	0.197174	0.260083	0.129535	0.38378	0.0126488	0.992079	0.71731	0.0631944	0.0769012	0.390713	0.224603	0.13345	0.326513	2.84007	0.483894	1.03916	0.212534	0.461289	0.217104	0.0403378	0.373438	0.421527	1.70935	0.689613	0.577679	0.135987	0.296809	0.479552	0.315731	0.700954	0.539735	0.0627982	0.197962
PTOV1-AS2	0.916589	1.62526	1.41027	0.482867	1.44865	0.961789	0.862764	4.47011	2.20393	2.03643	1.40968	2.44513	3.43889	3.40423	4.68762	2.30885	1.56665	0.777558	1.83221	2.4126	0.824807	3.97959	1.90067	1.59984	6.45259	1.7054	1.1846	4.51554	1.92681	1.27993	2.84217	1.18701	3.30889	5.38864	2.26407	1.00572	4.8482	4.96383	1.57846	2.03114	0.423618	3.83387	1.90697	2.28689	1.30796	3.72645	2.03655	2.43289	1.67931
AC023908.3	0.0769339	0.0917488	0.256709	0.0381454	0.0527842	0.0997226	0.0706499	0.176114	0.209652	0.0919278	0.790601	0.174136	0.226598	0.188526	0.154413	0.118996	0.308338	0.0295537	0.0677702	0.0961024	0.00814473	0.476859	0.370723	0.0651066	0.315675	0.195195	0.0813514	0.31303	0.347714	0.155089	0.253163	0.211563	0.350183	0.423042	0.15727	0.168831	0.258958	0.200855	0.146756	0.0555062	0.0382915	0.140102	0.296234	0.300443	0.138246	0.324657	0.0868854	0.222401	0.205913
AL592424.1	0.37306	0.287375	0.305544	0.22701	0.351524	0.141301	0.0630674	0.0531636	0.106012	0.0797822	0.128027	0.0863596	0.0642155	0.011687	0.176719	0.0539554	0.170904	0.0586263	0.0206827	0.0817032	0.0242353	0.10709	0.229063	0.0403605	0.0368359	0.120466	0.0537929	0.0852306	0.0641644	0.237149	0.0869201	0.253762	0.0319387	0.142842	0.0779953	0.0128813	0.0183465	0.24768	0.129388	0.0786493	0.0651083	0.0347404	0.0853035	0.0827773	0.0725934	0.0863943	0.0674439	0.016043	0.0972561
ACVR2B-AS1	1.54705	1.27436	1.60906	0.484864	1.88045	1.02325	1.92862	0.338335	0.164222	0.180838	0.839883	0.481838	0.335271	0.435051	0.309149	0.102895	0.570875	0.632055	0.94031	0.470894	0.39932	0.294081	0.779857	0.157632	0.232285	0.372824	0.202434	0.549841	0.225149	0.481097	1.09033	0.881501	0.448284	1.2803	0.163944	0.0707474	0.425446	0.893737	0.271422	0.182384	0.245016	0.901014	0.381748	0.661745	0.0935225	0.402606	0.283531	0.225176	0.735947
AL121899.1	0.071556	0.13474	0.0318353	0.266092	0.0841619	0.053001	0	0.299118	0.0917632	0.513011	0.0900411	1.24944	0.080289	0.789063	1.19314	0.379467	0.936267	0.164927	0.523658	0.0510769	0.159083	0.351473	0.0678312	0.13625	0.0690843	1.54923	0.706205	0.137011	0.361013	0.108186	1.11394	1.12573	0.0449248	2.03433	0.292554	0.869701	0.206448	0.575592	0	0.309757	0.183162	0	0.186647	0.372589	0	0.0883794	0.0843255	0.744677	0.437759
AL359399.1	0.253699	0.350324	0.338611	0.157236	0.223794	0.219231	0.232976	0.353503	0.0542237	0	0	0.0820336	0.189774	0.271988	0.0391688	0.448461	0.0598107	0	9.5237	0.241455	0.349157	0.207689	0.160328	0.697764	0	0.0572159	0.298073	0.647689	0	0.0639279	0.096327	0.292042	0	0.118726	0.288121	0.728045	0.0609961	2.32715	0.107543	0.104593	0	0.0577502	0	0.0275208	0.0268166	0.261121	0.0249143	0	0.064669
USP2-AS1	0.574311	0.587061	0.518322	0.393572	0.385993	0.571235	0.244112	0.4532	0.0526068	0.0955835	0.07915	0.282535	0.124278	0.0376967	0.220405	0.130526	0.644101	0.690219	0.156775	0.0673482	0.0599318	0.0949908	0.0933285	0.200484	0.510907	0.618934	0.167727	0.0510555	1.05035	0.260491	0.171333	0.465926	0.262699	0.791903	0.0503153	0.137112	0.218956	0.142413	0.11477	0.0761059	0.108505	0.605104	0.070316	0.413852	0.114475	0.184934	0.756565	0.103494	0.282333
AC069549.1	0.652465	2.27044	2.19453	0.465848	1.42738	1.07287	0.625535	3.08589	0.276117	0.350832	1.31363	0.493681	2.59161	0.611564	0	0.747375	0.249191	0.390999	0.0636645	1.34131	0.0248667	4.23036	3.97078	0.0745415	0.188978	0.635681	0.331166	0.299832	0.543148	3.13695	0.445923	1.23176	0.860233	0.302288	0.853624	0.59476	0.903573	0.762397	2.41455	0.629447	0.501034	0.374277	1.60464	1.24853	0.645533	0.338463	0.369072	0.0740742	0.0898108
C2-AS1	0.0170908	0.0579276	0.159678	0.0571993	0	0	0.0141253	0.918552	0.0328758	0.252718	0.215059	0.174079	0.100677	0.282696	1.42488	0.489422	0.163184	0.019696	0	0	0.0814206	0.30581	0.121509	0.0813565	0.519764	0.329555	0.0722886	0.22089	0.808371	0.129198	0.408821	0.137717	0.0321902	0.215951	0.122281	0.597206	0	0.21707	0.211911	0.0634149	0	0.735292	0.0764224	0.0834291	0.0325178	0.0474952	0.0755277	0.145524	0.0980219
AC006252.1	0.0118285	0.106911	0.284175	0	0.0626055	0.0262839	0.078209	0.625133	0.0568832	0.174906	0.565599	0.189326	0.0995408	0.179349	0.197231	0.131728	0.464307	0.258999	0.0577086	0.4686	0.157783	0.1494	0.252288	0.16892	0.393987	0.576213	0.175108	0.288769	0.514714	0.0536506	0.87578	0.32679	0.311903	0.685021	0.290162	0.0718826	0.383926	0.285444	0.157945	0.109723	0	0.339263	0.158675	0.207868	0.0112527	0.383499	0.115	0.0783352	0.339204
SLFNL1-AS1	0.187208	0.196182	0.184684	0.0696163	0.253696	0.123592	0.152483	0.4326	0.247904	0.102121	0.25264	0.181602	0.406413	0.542275	0.23751	0.325891	0.175582	0.128196	0.25812	0.30212	0.0723829	0.519741	0.250763	0.22731	0.687604	0.462591	0.0831997	0.455862	0.739174	0.533265	0.516112	0.690233	0.40115	0.442812	0.338326	0.152515	0.440315	0.444531	0.460621	0.125839	0.107646	0.122286	0.28207	0.270185	0.361354	0.442339	0.218219	0.159146	0.192956
AC016745.1	0	0.0868914	0	0	0	0	0	0.528168	0	0	0.967765	0.0746054	0.0215737	0.671403	0.17811	0.0203926	0.244776	0.0886319	0	0.0548977	0	0.0809496	0.328073	0	0.334134	0.910612	0	0	0.0970045	0.0193797	0.116806	0	0.193141	0	0	0	0.443782	0	0	0	0	0.157563	0	0.775891	0.390213	0.0712428	0.0453166	0.388063	0.264659
AC026356.1	0.758167	0.542138	0.576413	0.182009	0.711128	0.671749	1.21357	0.782292	0.378447	0.477332	3.05529	0.586507	1.11452	0.608515	3.76055	0.549654	1.13014	1.61475	0.397985	0.657639	1.7008	1.87884	1.07805	1.14211	2.83526	1.47071	0.629183	0.551275	0.508398	1.18255	1.42113	1.10475	0.967058	1.24295	1.20654	0.860248	2.55428	1.14578	1.24487	0.3739	1.13002	0.334245	1.40542	1.23679	0.821691	1.98248	1.46743	1.23483	0.946731
KCNIP1-OT1	0.418029	0.605499	0.386268	0.0478308	0.869881	0.345357	0.451802	0.0768106	0	0.0576345	0.134876	0.0155965	0.0902012	0.0443239	0.0595753	0.0170526	0.0113714	0.0370576	0	0.0344296	0	0.270765	0.0304822	0	0	0	0	0.0153926	0.121675	0.891307	0.0732561	0.604595	0.0100942	0.0677179	0.120513	0.0651381	0.32471	0.136137	0.255581	0.0795426	0.0823098	0	0.0958582	0.0418588	0.0305908	0.0496452	0	0.0304223	0.0491804
LINC02427	0.322459	0.387819	0.222135	0.0116043	0.431263	0.208025	0.412658	0.186352	0.0600272	0.0279656	0.0654452	0.0454068	0.0962891	0.172056	0.043361	0.00827431	0.231742	0.0599374	0.0380614	0.0668243	0.0495547	0.295608	0.118325	0.069322	0.0301278	0.0211132	0	0.104564	0.216478	0.14154	0.0592427	0.143688	0.597549	0.153339	0.0531597	0	0.517687	0.0528457	0.347239	0.038596	0.0399387	0.0426208	0.0930253	0.0812434	0.564048	0.0674493	0.156292	0.0984107	0.155113
AL078644.2	0.138545	0.0586979	0.0924577	0.17388	0.0458302	0	0.100192	0.542947	0.33313	0.186239	0.108959	0.277191	0.160311	0.310326	0.360957	0.192862	0.551181	0.359242	0.0422455	0.296681	0.330013	0.054684	0.295499	0.197852	0.576835	0.228483	0.0549374	0.422785	0.131059	0.0654581	1.24277	0.398709	0.228328	0.382939	0.141608	0.34204	0.674526	0.659868	0.379905	0.0963873	0.155152	0.212877	0.503351	0.355062	0.708429	0.417099	0.336741	0.229381	0.238381
AL445426.1	0.499976	0.753165	1.20753	0.0796816	0.21002	0.211616	0.767416	0.0426531	0.0228988	0.0960137	0.26963	0	1.06188	0	0.0330822	0	0	0.0274375	0	0.0254918	0	1.07755	1.11717	0	0	0	0.050351	0	0.225221	0.197978	0.433912	0.520728	0.134528	0.100277	0	0.0361713	0.360624	0.0907169	0.0908318	0.397531	0.274241	0	0.372611	0.139465	0	0.286708	0	0	0.218479
ZFHX2-AS1	0.0843173	0.173203	0.184153	0.039906	0.126218	0.127745	0.0654638	0.217428	0.189224	0.072128	0.176832	0.208198	0.187065	0.0915697	0.33728	0.101623	0.08132	0.0853917	0.174518	0.20518	0.0754686	0.381883	0.225252	0.138656	0.236814	0.223004	0.113475	0.23483	0.183694	0.222123	0.154252	0.358831	0.29837	0.322846	0.347339	0.170801	0.320669	0.243389	0.277815	0.0521428	0.0196206	0.214617	0.105682	0.20954	0.143411	0.222483	0.180662	0.290077	0.143612
AC018752.1	1.07473	3.07129	2.53137	0.352636	3.01144	0.913109	2.8215	0.113258	0.243217	0.169966	1.27281	0.367957	2.55366	0.609992	2.98671	0.452597	0.469485	2.03997	0.616866	0.338447	0.361413	1.79661	2.24732	0.30094	0.366214	0.449117	1.33699	0.544719	0.239215	1.5293	2.37638	0.509419	0.773971	0.332837	0.323087	0.960471	1.09438	0.963536	1.68832	0.586434	0.404557	0.906622	1.83748	1.85164	1.02242	0.702745	0.726386	0.538297	0.942723
AC098484.1	1.85661	1.824	2.37028	1.32078	2.77708	3.01941	1.33432	0.506153	0.465831	0.542557	1.42205	1.01796	3.21537	1.96573	0.560826	1.36984	1.31312	0.713206	1.21429	0.893108	1.17932	2.57723	2.29561	0.691665	0.740372	1.33807	0.967383	1.12058	1.42541	1.46453	1.90027	1.23897	1.79913	1.07663	1.18261	0.613193	1.39736	0.9569	1.36018	1.24799	0.723187	1.26788	1.47389	1.62873	1.66385	0.872382	0.570765	0.687329	1.142
AC010327.5	0.0578075	0.130622	0.121244	0.0921282	0.0947022	0.128453	0.0477771	0.155344	0.277995	0.0999102	0.259789	0.420572	0.222386	0.136598	0.0803246	0.124813	0.306639	0.028551	0.16116	0.353684	0.00786842	0.338992	0.493185	0.172969	0.729525	0.15924	0.0523944	0.0948739	0.57809	0.181041	2.37049	0.133089	0.225535	0.173911	0.143494	0.112918	0.321651	0.346128	0.259925	0.33706	0.0634156	0.152267	0.184635	0.693377	0.188549	0.44369	0.102185	0.289079	0.322074
AC004951.1	0.139584	0.441566	0.437811	0.233579	0.30167	0.1861	0.19612	0.71269	0.308779	0.3096	0.632315	0.456988	0.669548	0.577209	1.11524	0.66065	0.466465	0.28955	0.127687	0.410997	0.159595	1.27819	0.506117	0.338872	0.71761	0.545391	0.0885594	0.390878	0.924298	0.62256	2.2975	1.63091	0.70984	0.646695	0.592084	0.45594	0.800402	0.948476	1.09169	0.349598	0.0446617	0.357457	0.631959	0.647313	0.829935	0.64004	0.74022	0.435791	0.36826
AC093010.2	23.7892	29.8566	30.7887	3.85065	28.06	35.3933	35.4574	11.7142	6.26657	8.76889	44.9655	3.40848	21.8928	6.04075	4.36502	6.66361	8.40167	9.1802	3.65178	7.87309	1.03466	20.7857	13.7203	3.9803	5.00986	12.8311	2.1653	4.07679	11.7252	26.2746	5.416	22.3577	10.0219	8.47764	8.41166	4.38373	15.2062	5.07353	23.9843	8.90751	14.1661	8.56513	15.0527	16.4934	7.46013	20.9805	12.8747	8.54913	7.54489
AC010536.1	0.0897808	0.12961	0.0332862	0.0389507	0.118797	0.0609582	0.0577132	0.361898	0.0623645	0.274901	0.288711	0.159669	0.256042	0.144379	0.180197	0.210284	0.465657	0.109214	0.158174	0.133512	0.242372	0.293994	0.163122	0.232684	0.390058	0.091116	0.0685649	0.265023	0.99085	0.128198	0.664734	0.200958	0.239559	0.336126	0.295691	0.257646	0.442508	0.259735	0.0856309	0.12955	0.127673	0.235026	0.189578	0.13148	0.0332152	0.101648	0.0969856	0.325603	0.177363
CCDC144NL-AS1	0.0598621	0.182751	0.0968975	0.0369432	0.055053	0.0452828	0.0263167	1.39303	0.0318501	0.838942	0.506449	0.00926639	0.333339	0.0333567	0.0707911	0.0151972	0.0608051	0.083665	0.00776738	0.192284	0.0497553	0.193044	0.143072	0.0873065	0.14756	0.0594598	0.0228955	0.0585295	0.166269	0.201231	0.67607	0.558607	0.123544	3.18514	0.0624878	0.0696611	0.0468521	0.0614716	0.358364	0.167769	0.370032	0.0495777	0.293305	0.266105	0.209618	0.670145	0.185743	0.0566345	0.184084
AC002553.1	0.974304	0.954	0.390121	1.57605	1.1173	0.685576	0.885775	5.29462	2.38956	0.567542	1.67553	2.57547	2.36407	2.3726	1.17331	2.28631	0.516818	1.04796	1.52505	1.56479	0.835485	4.71728	1.31611	1.99431	3.69205	1.86223	0.961565	2.3086	1.41322	2.50419	0.776862	4.0563	3.47136	2.34247	3.28631	1.57891	4.0408	3.6505	4.50696	0.542269	0.207827	3.36003	1.52483	1.88658	1.23584	2.06077	1.23429	2.31979	0.577425
AC006116.11	0.246566	0.354545	0.837689	0	0.375687	0.298849	0.0741033	0.100392	0.0431176	0.0602633	0.169234	0	0.433851	0.0617941	0.124585	0.106982	0.0237801	0.0258319	0	0	0	0.188743	0.191235	0	0	0.045497	0	0.0965681	0.0424082	0.28806	0.0255325	0.18062	0.189983	0.802475	0.0458217	0.0681091	0.533532	0	0.0855163	0.124756	0	0	0.175403	0.043768	0.0426481	0.26993	0.0396228	0.0212066	0.0257118
AC022973.5	0.0426059	0.0160454	0.132687	0.0158436	0.125279	0.0788946	0.0117377	0.432531	0.300507	0.114546	0.393157	0.0619949	0.370494	0.548128	0.296008	0.27113	0.150668	0.343702	0.502339	0.19768	0.189443	0.926786	0.40388	0.459713	0.370207	0.144132	0.255296	0.550659	0.349301	0.236191	0.210302	0.326968	0.334364	0.493484	0.261288	0.172612	0.184385	0.360757	0.27091	0	0.0908819	0.465529	0.269895	0.623944	0.21617	0.249959	0.11297	0.188107	0.0814533
AP001453.4	0.488561	0.293237	0.264908	0.834587	0.269358	0.407107	0.378553	2.40697	0.367107	0.923555	1.01821	0.710894	0.462532	0.673433	0.763723	0.546512	0.988033	0.73898	0.689002	1.01351	1.90564	0.353534	1.6499	0.610489	1.12762	0.697256	1.54984	1.46897	0.722132	0.334703	1.66952	0.685425	0.733279	1.63976	0.421339	0.533495	0.429475	1.29921	0.990205	0.254923	0.781605	0.375343	0.665627	0.819816	1.77197	1.76785	0.472292	0.592217	0.71803
AL445231.1	0.0133846	0.143658	0.0267966	0.388226	0.0295172	0.037177	0.0165933	0.197824	0.354014	0.107954	0.0842111	0.418726	0.275957	0.25829	0.120888	0.580256	0.518287	0.208235	0.432614	0.386935	1.00747	0.204274	0.333056	0.27397	0.484584	0.570513	0.382134	1.17248	0.367181	0.293424	0.876645	0.154075	0.497889	0.253681	0.198368	0.254184	0.419951	0.144497	0.146808	0.2359	0.154172	0.178236	0.299249	0.450826	0.248295	0.0805906	0.171533	0.240595	0.759977
AC018845.3	0	0.0570295	0.235803	0.112625	0.289429	0.0841237	0.0208595	0.293901	0.291295	0.169637	0.381104	0.440692	0.403546	0.139156	0.911813	0.120459	0.803271	0.378117	0.0307835	0.756652	0.0480949	0.504732	0.394762	0.192228	0.255853	0.102456	0.106752	0.0362442	0.143251	0.171713	1.20745	0.377692	0.499135	0.212603	0.309563	0.230066	0.218451	0.705224	0.625877	0.140471	0.0646036	0.103413	0.648924	0.418892	0	0.163656	0.178456	0.238779	0.318457
AF124730.2	0.0796526	0.179983	0	0.08886	0	0	0	0	0.766096	0.0535367	0.100229	0.347702	0.167576	0.219586	0.0553394	0.887047	0	0.229485	0	0.213211	4.93304	0.209594	0.396408	0	0.403731	0.444604	0.0421131	0.857891	0	0.0602134	0.136095	0	0.262542	2.22258	0.122121	0	1.29267	0	0.569782	0	0	0	0.311649	1.67195	1.51551	0.110677	0.0352001	0.301432	0.593887
AC145285.6	0.736204	1.22374	0.688957	0.509776	1.20927	0.592309	0.937174	1.37956	1.18827	0.807642	1.25648	1.12049	0.947113	1.45802	2.02242	1.05008	3.52813	0.955696	1.10437	0.960406	2.34625	1.03318	1.49202	2.19939	0.588226	0.609745	1.39589	1.96863	1.04064	0.594916	2.85313	0.9254	1.25115	1.01577	0.769783	1.86415	2.12404	1.57991	0.815169	0.879155	0.89891	0.641444	1.87302	1.0327	1.40879	0.729001	0.755395	1.18487	1.1745
AP001001.1	0.0313309	0.141591	0.111513	0.0349526	0.193464	0.0116033	0.0776837	0.495812	0.261161	0.0421167	0.0788492	0.106374	0.263659	0.244724	0.159628	0.23261	0.210512	0.264782	0.229284	0.201277	0.189063	0.549618	0.34155	0.0795428	0.499102	0.137786	0.276082	0.779876	0.197587	0.252636	0.202233	0.240441	0.511429	0.351894	0.25619	0.0158666	0.316377	0.225495	0.129492	0.116252	0.0267325	0.427917	0.26852	0.295688	0.486828	0.135439	0.350759	0.128447	0.155734
LINC00926	0.312358	0.340871	0.407429	0.550416	0.300588	0.134084	0.0821418	0.715389	0.368703	0.348317	2.2779	0.981318	8.37566	0.90025	0.217014	0.527995	0.44435	0.188167	0.290065	1.33777	0.260413	14.5331	1.90782	0.733313	1.12574	0.695246	0.600534	2.12558	0.523809	0.88011	0.824805	0.670101	9.39306	0.317687	1.33874	1.3266	1.9432	0.320084	1.23569	0.763882	0.136286	0.57448	0.658682	1.35498	0.401832	0.483341	0.458033	0.245144	1.93806
AC019131.2	1.9909	2.0802	1.95798	0.534386	1.87507	1.82945	0.965004	1.16656	0.489509	0.744529	1.28086	0.435627	1.46126	0.412671	1.3104	0.547741	0.730515	1.69059	0.730312	0.721242	0.299515	0.866564	0.638549	0.4988	1.40908	0.789974	0.696464	0.623401	0.594738	1.17686	0.937805	0.792653	0.451107	0.598953	0.550808	0.0454844	1.26325	0.836541	1.91316	0.472113	0.421483	0.828019	0.602419	0.379976	0.455697	0.540791	0.780592	1.17545	0.497951
AC106897.2	1.18994	1.41908	1.36762	0.294997	0.874729	1.32207	0.792238	0.592163	0.254328	0.355462	0.16637	0.0961917	0.584133	0.273368	0.183716	0.078879	1.4728	0.495199	0.0806309	0.601645	0.0629873	0.382696	0.187999	0	0.047868	0.402544	0.139807	0.379736	1.31325	1.04946	0.0376507	0.837087	0.404665	0.452455	0.540556	0.100435	0.357617	0.125944	0.725098	1.22645	0.803774	0.541738	0.258653	0.258164	0.188669	1.07166	1.19779	0.156358	0.341236
AC104365.2	0.0388752	0.109803	0.0259434	0.086738	0.0171464	0.0215959	0	0.313404	0.018695	0.0522582	0.22013	0.0848497	0.245361	0.348307	0.108036	0.108233	0.206213	0.112003	0.0237079	1.47765	5.37084	0.306883	0.138193	0.0370112	0.0562985	0.17754	0.0616611	0.0837404	0.0735497	0.132245	0.0442817	0.223753	0.256272	0.102335	0.0794698	0.118124	0.25236	0.469065	0.259548	0.108184	0.0497544	0.119465	0.173832	0.075908	0.0924572	0.180057	0.120258	0.110337	0.066889
LNX1-AS2	0	0.0331761	0.0391929	0.114656	0.0129516	0	0	0.236732	0.141214	0.217104	0.0554255	0.213639	0.0370669	0.202381	0.428428	0.0350376	0.482868	0.050761	0.143263	0.0471612	0.0699464	0.0618149	0.125262	0.111826	0.489042	0.208609	0.0310507	0.210846	0.0277781	0.0776936	0.970004	0.0845066	0.387153	0.0463795	0	0.156144	0	0.0745917	0.126033	0	0.0375823	0.0300796	0.0656526	0.272353	0.139676	0.0544027	0.103815	0.0972346	0.0336833
AP001107.5	9.5177	5.95182	5.09699	0.0655426	7.19518	7.34343	7.95528	0.245592	0.122431	0.355395	1.70036	0.0284959	0.88994	0.0674857	0.108848	0.0311562	0.0415527	0.73349	0.0119431	0.167747	0.0093297	0.175208	0.918934	0.242381	0.0141805	0.03975	0	0	0.203782	2.64998	0.345763	0.563589	0.0645498	0.123725	0.310261	0.104135	0.826336	0.124366	1.16741	0.199828	2.03021	0.0401212	0.0766235	0.258116	0.102468	0.226763	0.173089	0.268654	0.123552
ODF2-AS1	0.351978	0.397665	0.341662	0.0713937	0.395168	0.177755	0.105784	1.31847	0.184654	0.215067	0.926074	0.977752	0.888604	1.23497	1.02262	0.585423	1.22208	0.073751	0.0780555	0.274084	0.304877	0.707265	0.409487	0.274174	0.602408	0.974217	0.0338354	0.597362	1.69508	0.266078	0.473825	0.773516	0.843746	0.943392	0.425173	0.145841	1.10782	0.812811	1.22076	0.178091	0	0.983315	0.500783	0.343638	0.608809	0.563175	0.593904	0.211909	0.220224
AC124798.1	0.542068	0.454218	0.289399	1.00284	0.426371	0.386449	0.403212	4.92036	2.3244	1.08087	1.54041	1.58408	1.38751	1.50683	3.68447	1.82898	2.31469	4.10738	1.3113	6.87285	0.236721	2.9526	1.47732	0.141921	19.3245	2.09966	4.17476	2.03692	1.63235	0.553199	5.8401	2.68318	1.27196	1.56963	3.39359	1.20787	0.293238	4.63576	1.62428	1.19842	0.630171	3.22981	1.41898	2.79607	1.05285	1.88719	1.30555	3.89759	0.891234
NIFK-AS1	1.90946	2.48026	2.88429	0.618646	2.24416	2.60421	2.15932	2.52977	1.15469	1.1297	2.41712	1.15629	1.02474	1.55241	1.22335	1.25059	1.60118	1.52192	0.390483	1.2732	0.610075	1.8413	1.59329	0.489853	2.01184	0.516375	0.749606	1.36283	1.4061	2.10036	2.36386	2.12566	1.90051	3.07005	1.48422	1.14649	1.76899	1.39412	2.03931	1.48488	1.41215	1.65143	1.52742	1.57956	1.21282	2.26659	1.40975	1.04388	1.82961
AL355987.4	0.111155	0.166313	0.0842037	0.180979	0.0795024	0.166889	0.121664	1.14638	0.444972	0.258458	0.166332	0.205453	0.222475	0.844762	0.559368	0.368017	0.471697	0.0969396	0.315121	0.479275	0.220405	0.328853	0.435716	0.19163	0.365453	0.496967	0.216015	0.470247	0.13641	0.113551	0.588584	0.321617	0.316867	0.483984	0.178097	0.214516	0.396538	1.18284	0.229227	0.100323	0.123037	0.677017	0.231726	0.378358	0.334382	0.3089	0.246937	0.196113	0.103381
AC020978.7	0.0948082	0.146065	0.212818	0.139421	0.133052	0.162791	0.20658	0.50183	0.331586	0.0811022	0.374168	0.257095	0.449693	0.184145	0.395213	0.373653	0.150872	0.129125	0.27858	0.373747	0.0656969	0.861819	0.251236	0.114879	0.424381	0.183689	0.373667	0.290865	0.383203	0.280166	0.427065	0.223235	0.556	0.267723	0.290714	0.229153	0.251775	0.503556	0.575438	0.0719555	0.0606701	0.176576	0.255327	0.26927	0.188586	0.203591	0.453256	0.252781	0.173014
LINC02166	0.180627	0.469366	0.578598	1.26949	0.175269	0.200683	0.0447857	0.792809	1.32032	1.33545	0.77278	0.367957	0.258406	0.323669	1.6063	0.646567	0.785668	0.499584	0.881237	0.676894	0.172101	0.798493	0.513673	0.429915	0.549321	1.31985	0.630295	0.855987	1.33277	0.314053	2.38667	0.415852	0.96959	1.33135	0.553864	0.933029	0.469018	1.00942	0.602973	0.201063	0.323645	0.22203	0.403841	1.25206	0.532687	1.07085	0.478936	0.683551	0.828767
AL024508.1	0.123769	0.0466112	0.0367097	1.94073	0.0667208	0.00763953	0.0340977	2.2666	1.44832	1.06296	1.37572	2.80144	0.538135	0.653977	4.82496	2.17691	1.43707	3.98584	1.12381	2.36327	0.393089	2.34489	1.12437	3.41718	10.9934	2.61686	2.15217	0.582587	3.07014	0.384647	3.5402	0.791525	1.78074	3.51148	3.15561	2.84145	0.743933	1.53704	1.24606	3.45705	0.32561	5.60659	0.453511	1.42318	0.405562	1.84078	2.05413	1.11891	1.12788
AL139089.1	0.267143	0.618726	0.320899	0.342726	0.329915	0.430368	0.386382	1.91436	1.31038	0.323197	2.622	0.757991	0.382176	0.681225	5.17823	1.32813	1.85634	0.29247	0.374706	1.74479	0.369073	2.6712	1.12057	0.534099	3.19169	0.44734	0.903942	2.60869	1.28882	0.615937	2.52565	0.599659	1.34595	0.675095	0.832803	0.588498	1.18501	1.34022	1.17206	0.0495612	0.153856	2.49019	0.537543	0.717234	1.14362	0.544417	1.59375	1.20051	0.750757
AC002091.2	0.129584	0.0732021	0.38915	0.43369	0.42866	0.0359932	0	0.667436	0.155792	0.348388	0.285354	0.518526	1.79931	1.25033	0.315104	0.386546	0.0687376	0.336007	0.0790263	0.277493	0.864273	1.50032	0.783096	0.185056	0.0469154	0.460289	0.137025	0.325657	0.367748	0.293877	0.369014	0.410214	1.70848	2.28548	0.596024	0.442963	0.7711	0.164584	0.401682	1.32225	0.124386	0.398218	1.9194	0.56931	0.184915	0.300094	0.229063	0.459739	0.966174
AC108727.1	0.0994137	0.224635	0.574978	0.073937	0.350782	0.184087	0.164328	1.00924	0.414335	0	0.54208	0.530401	0.390413	0.365419	0.552549	0.738077	0.0351559	0.611026	0.606271	0.248366	0.221017	1.53468	0.0942388	0.252392	0.431908	0.672615	0.52561	0.713817	0.37617	0.42586	0.301972	0.267024	0.967426	0.907213	0.609673	0.302072	0.860464	1.26265	0.0948187	0.0614786	0.0848231	0.475227	0.740889	0.841169	0.535923	0.767417	1.11297	0.125405	0.49415
AC006273.1	0.0151257	0.017089	0.181694	0.0674965	0	0.0336104	0.0375035	0.677446	0.174574	0.650648	0.456794	0.198081	0.10183	0.0625477	0.210174	0.120319	0.240702	0.104588	0.0184487	0.113366	0.0144117	0.127363	0.0430149	0.158404	0.350476	0.583323	0.0479825	0.0651638	0.915741	0.0343028	0.155063	0.539763	0.156689	0.14334	0.108221	0.0229799	0.0654592	0.288166	0.0721327	0.0280616	0.0580757	0.0619758	0.169088	0.206741	0.115115	0.434352	0.0935807	0.100171	0.121452
AC004596.1	0.271317	0.111467	0.0658411	0.577843	0.174062	0	0.101927	0.795383	0.877746	0.994687	0.186221	0.287118	0.996313	1.46193	0.548363	0.863287	0.785015	0.625347	0.631762	0.8715	0.940038	0.519222	1.08723	1.17412	0.428636	0.876119	0.54771	1.52308	0.18666	0.261039	0.927148	0.795003	1.41692	1.32454	0.958003	0.936823	2.29498	0.97114	0.823378	0.960952	0.441947	0.859035	1.02019	1.3726	2.65149	0.753987	0.305201	1.49346	1.41463
AL603839.2	0.071556	0.080844	0.127341	0.159655	0.315607	0.053001	0	0.341849	0	0.256505	0.480219	0	0.401445	0.263021	0.0994285	0.588173	0.50609	0.137439	0.523658	0.153231	0.249988	0.451894	0.339156	0.0908332	0.310879	0.242067	0.126108	0.239769	0.180507	0.450773	0.489045	0.329483	0.449248	0.276267	0.268174	0.0362375	0.309672	0.727064	0.454991	0.0885021	0.244216	0.342059	0.506613	0.256155	0.0453819	0.220948	0.316221	0.022566	0.10944
AC093895.2	0	0.00806225	0.0190488	0	0.0125897	0	0	0.00639212	0	0.402889	0.0179589	0.0311503	0	0.147544	0	0.00567641	1.59739	0.032895	0.0174075	0.236857	0.0135984	0	0.0405872	0.108701	1.60181	0.144843	0.030183	0.276687	0.14851	0	0.92664	0.16429	0.450257	0.225417	0	0.0325244	0.077206	0.172205	0.00680616	0.0264779	0.255724	0.336249	0.00797724	0.0418014	0.0746751	1.2824	0.567638	0.00675124	0.0081855
AL161452.1	0.0816136	0.0790346	0.0778068	0.0390205	0.174841	0.0518147	0.0674526	0.167099	0.12335	0.219419	0.176052	0.152684	0.107926	0.0642836	0.275409	0.250407	0.333965	0.094054	0.227528	0.0998675	0.166631	0.14726	0.116048	0.1221	0.33769	0.331309	0.197257	0.385091	0	0.105764	0.106244	0.201318	0.0878386	0.294637	0.0834184	0.123993	0.0504569	0.429436	0.100082	0.281194	0.0298437	0.191088	0.117302	0.136594	0.366021	0.291605	0.123657	0.275761	0.120364
ARRDC3-AS1	0.0459859	0.119496	0.165719	0.0718223	0.0689611	0.025546	0.0950168	0.403683	0.260952	0.18545	0.173596	0.160591	0.185753	0.107758	0.268373	0.149978	0.170752	0.211982	0.123395	0.246187	0.254129	0.314613	0.248475	0.170745	0.199788	0.135342	0.194505	0.336795	0.156605	0.139052	0.413812	0.201157	0.394091	0.246948	0.136308	0.0768512	0.447778	0.338757	0.236846	0.145035	0.158909	0.103632	0.313583	0.206522	0.358729	0.068157	0.125997	0.300194	0.416718
LINC01137	1.16695	0.696128	0.760075	5.82186	0.971753	0.497867	0.817872	2.46692	2.61288	6.24963	4.31126	1.39916	2.21546	5.10869	3.13923	3.10412	1.88179	3.73326	1.62828	1.67928	3.14882	1.84731	1.68586	4.42622	7.28713	6.32894	4.15598	1.58196	8.76059	1.34794	1.92475	2.16006	4.54532	2.08396	2.25193	2.95012	1.07065	1.12643	2.43082	1.68002	2.31795	2.94539	3.24565	2.13277	5.4797	4.54878	4.98373	1.68696	2.52724
LINC02185	0.201085	0.654829	1.18406	0.0527833	0.354764	0.74909	0.469254	0.0423819	0.0455065	0.0159005	0.35722	0.0344228	0.238898	0.211958	0.0986157	0.0658638	0.0250977	0.0817893	0.0144271	0.164643	0.0450808	0.510451	0.807321	0.0675681	0.0342598	0.0360133	0.0375231	0.0169864	0.0447578	0.214603	0.175156	0.258709	0.111394	0.0871845	0.0604505	0.197677	0.0511902	0.120187	0.236918	0.219447	0.0605549	0.0242331	0.22479	0.207868	0.045011	0.1534	0.0731817	0	0.0542726
AL139353.2	0.123615	0.230029	0.174694	0.170352	0.198845	0.153499	0.192313	0.201917	0.370665	0.0879723	0.292797	0.264514	0.324316	0.310713	0.424361	0.173525	0.239143	0.259776	0.283807	0.217997	0.249417	0.397983	0.423917	0.0830736	0.347504	0.19187	0.146091	0.522111	0.426473	0.225372	0.281613	0.418523	0.335543	0.306262	0.237833	0.364561	0.409093	0.40636	0.228867	0.0269805	0.10237	0.327735	0.203217	0.383355	0.366628	0.316582	0.192804	0.261417	0.0917498
AC009022.1	0.472874	0.907267	0.653888	0.905365	0.544905	0.447284	0.593278	2.91736	3.35575	1.2341	1.72077	1.83485	1.71365	1.42106	2.30269	1.98581	0.555905	1.32556	1.20808	2.14611	0.59465	1.5223	2.87431	0.809142	2.79168	1.15004	1.52035	0.997196	1.76915	1.09656	2.21521	1.1745	2.81838	0.675102	1.36291	1.36241	2.41979	1.51501	2.28759	0.320093	0.19901	3.28598	1.73349	2.51422	1.13274	1.9396	0.954496	1.6162	1.24366
BACE1-AS	5.352	4.77977	4.52409	0.739225	4.82231	5.94627	4.03368	6.41495	1.88743	2.68935	6.54217	1.66877	2.50931	1.2471	1.78835	1.1961	4.65048	2.04125	1.66303	3.91578	0.78919	2.72271	2.26491	1.22532	6.60654	2.677	1.95381	1.86654	5.40036	3.23668	3.39652	3.5205	2.28009	3.81062	1.78438	1.99406	3.80515	4.7421	3.42739	1.63123	3.11501	3.86373	1.50998	3.2844	1.81839	2.69134	5.55249	4.26775	1.53478
AC079907.1	0.383035	0.0786824	0.23238	0.505005	0.0614337	0.0386879	0	0.998127	0.736804	0.37447	0.175267	0.304007	0.43955	0.191991	0.435465	0.85867	0.664954	0.842714	0.382242	0.782952	0.265422	0.513114	0.0495132	0.364669	1.46241	0.600767	0.0736417	0.800086	0.592921	0.315879	0.237984	0.280589	0.623061	0.80664	0.605054	0.158709	0	0.176906	0.797085	0	0	0.142677	0.272485	0.305966	0.0331264	0.451586	0.615531	0.395327	0.559196
KDM4A-AS1	0.0472099	0.25145	0.180032	0.23324	0.202276	0.157356	0.0836109	0.48934	0.49947	0.262915	0.407353	0.363098	0.43134	0.511297	0.299882	0.348712	0.615328	0.481883	0.337264	0.729334	0.404834	0.802146	0.297284	0.321045	0.703221	0.369607	0.299524	1.07505	0.331754	0.254917	0.775904	0.558978	0.597027	0.653332	0.351564	0.286898	0.583743	0.445425	0.521036	0.162659	0.224423	0.221072	0.429742	0.381899	0.449119	0.543527	0.256317	0.459406	0.332655
UCKL1-AS1	0.278397	0.486097	0.279888	0.157306	0.548571	0.184782	0.301808	0.783753	0.354697	0.281892	0.468604	0.647091	0.429007	0.702698	1.27104	0.454412	0.625222	0.1625	0.31751	0.476156	0.199804	0.776325	2.13352	0.53698	0.397935	0.847612	0.179688	0.841124	0.656679	0.426375	2.18274	1.14038	0.738864	0.746175	0.838879	0.25817	0.813642	0.858721	0.651753	0.315261	0.171212	0.740716	0.347592	2.90861	0.495296	0.756917	0.45377	0.352322	0.223954
AC104561.3	0.0910713	0	0	0.182878	0	0	0	0.0163155	0.0700737	0.171392	0.160437	0.106013	0.0613116	0.0251065	0.354327	0.0579549	0.193235	0.0209907	0.0444316	0.0390042	0.0347091	0.0575138	0.0776976	0.104045	0.0527553	0.332732	0.211861	0.130783	0.344603	0.15146	0.0829895	0.104835	0.377368	0.17261	0.0744682	0.0553446	0.118238	0	0.0521171	0	0	0.149262	0.14253	0.124479	0.103966	0.0506173	0.0160985	0.0172322	0.0208931
AC009269.4	0.362235	0.954923	0.89788	0	0.639073	1.09238	0.327895	0.0154511	0.0165903	0	0.434105	0	0.261285	0.0713292	0	0.0137211	0.0365994	0.0198786	0	0.0554067	0	0.290489	0.171689	0.0164222	0.274782	0.105035	0	0.0247709	0.0326346	0.182554	0.43226	0.079425	0.0487329	0.072651	0.0528922	0	0.485222	0.109541	0.131616	0	0.0662294	0	0.0771309	0.134724	0.0164096	0.0159785	0.182947	0	0
AC243829.4	0.0381688	0.0172493	0.0815102	0.0340647	0.161615	0.0254442	0.0504737	0.013676	0.058737	0.0307852	0.124875	0.0111077	0.0835128	0.273582	0.106073	0.261111	0.0242959	0.193542	0.0186217	0.106256	0.741891	0.176767	0.303928	0.0581418	0.0331653	0.0697256	0.104937	0.339837	0.0866559	0.253913	0.0608679	0.158175	0.186914	0.152723	0.0234077	0.0927817	0.181701	0.0290868	0.0291237	0.141624	0.0390803	0.21895	0.452285	0.111793	0.0944083	0.0282856	0.0607232	0.43333	0.0612953
AC004908.2	0.0680655	0.435769	0.635928	0.151867	0.420296	0.403325	1.44389	0.833258	1.0038	0.274492	0.942138	0.363149	0.992842	0.719298	0.662048	1.13701	0.722105	0.653673	1.24528	0.996	0.951174	2.2209	0.742007	0.324009	1.31429	0.644726	0.407852	2.18299	0.257552	0.514541	0.361814	0.235058	1.81617	0.525581	0.765278	0.241289	2.01287	0.633964	0.389516	0.0841849	0.0580757	0.836674	0.963801	0.620224	0.647523	0.735597	0.681802	0.729816	0.728709
AC087392.5	0.639175	0.932765	0.462099	0.0594218	0.704792	0.532611	0.572293	0.143136	0.307378	0.0716012	0.402147	0.19376	0.470651	0.22026	0.148024	0.12711	0.282541	0.0920756	0.0974497	0.684368	0.101501	0.196221	0.227214	0.0507106	0.0385685	0.135142	0.0281615	0.229473	0.957349	0.905972	0.151681	0.245259	0.551775	0.897366	0.408319	0.404615	0.115256	1.48832	0.711237	0.148227	0.170427	0.0545616	0.178631	0.312015	0.12668	0.222033	0.306003	0.151178	0.336041
AC012462.3	0.0994137	0.449271	0.663437	0	0	0.220905	0.410821	0.267151	0	0	0.125095	0	0.16732	0	0	0	0	0	0	0.106443	0.189443	0.104637	0	0	0	0	0	0	0	0.676367	0	0	0.0936218	0.209357	0.304837	0	0	0	0.284456	0.184436	0.127235	0	0	0	0	0	0.263598	0	0
AC023794.3	0.420103	0.547653	0.172526	0.108153	0.114026	0.287231	0.293793	0	0.186486	0.0868808	0.0406637	0.0470218	0.0543893	0.133632	0.224516	0.0771174	0.137134	0.0372415	0.0788303	0	0.215532	0.544217	0.0919004	0.153831	0.093598	0	0.102514	0.185628	0.427975	0	0.957056	0.260398	0	0.272216	0	0.147288	0.139852	0.328352	0.0924658	0.299765	0	0.066205	0	0.441698	0.184456	0.0898049	0.0856856	0	0.333615
AL591501.1	0.12718	0.258638	0.169746	0	0.314128	0.226082	0.294315	0.136706	0	0	0.128027	0.259079	0	0	0.0353437	0	0.242864	0	0	0.0544688	0	0.0803172	0.217007	0	0.0368359	0	0	0	0	0.0769132	0.0289734	0.175681	0	1.33915	0	0.0386439	0.0550394	0.0323061	0.0242602	0	0.260433	0	0.056869	0	0	0.0235621	0.269776	0	0
SNHG12	1.09909	1.08489	1.53901	1.43694	1.07839	1.46107	1.77214	4.15223	3.32707	2.23432	3.5279	4.32641	2.1127	2.32829	2.62571	2.78235	2.18884	3.48876	4.17686	4.70306	2.74846	5.04948	2.47856	4.13414	6.69064	3.13886	5.43173	4.6132	4.08585	1.86869	1.68243	3.99536	4.19105	3.58151	3.95355	2.00376	3.37962	5.30948	2.41289	0.987334	0.829191	3.87923	2.77201	1.81476	1.54086	3.42587	2.43365	3.72878	1.35805
MANEA-DT	0.0344529	0.12975	0.298898	0.0448414	0.0911754	0.133975	0.341699	0.406342	0.121501	0.084908	0.462433	0.15875	0.256107	0.229535	0.191492	0.210112	0.408152	0.125731	0.252132	0.196741	0.14772	0.598342	0.375584	0.0765354	0.315997	0.372963	0.133581	0.43704	0.239004	0.121542	0.333577	0.13881	0.697582	0.459514	0.193681	0.0697908	0.695807	0.167741	0.21907	0.0745712	0.0661418	0.258807	0.404402	0.370001	0.202118	0.436169	0.172555	0.201004	0.210773
AC015912.3	2.43249	1.01473	0.0499484	1.37771	0.198071	0.582097	1.11347	4.65954	4.2832	4.12509	1.22435	2.83157	0.692839	3.09503	2.392	4.64389	1.90569	2.02699	1.18676	4.16717	3.85091	1.93007	0.478912	4.45357	5.9073	1.93696	2.33474	7.20135	10.0539	1.49937	1.2362	2.4555	2.71369	1.73381	6.08184	3.52504	2.99617	2.99444	5.99646	1.11085	0.526854	3.75675	2.46825	1.05955	2.24288	2.1493	4.33295	2.37215	2.01756
AL023653.1	0.0798969	0.0902676	0.0533192	0.222832	0.0352396	0.0887685	0.0330169	0.250489	0.192112	0.375906	0.754025	0.0581281	1.8826	0.936105	0.333055	0.921545	0.635718	0	0.146175	0.727141	0.190314	3.44789	0.227214	0	0.347117	0.364883	0.253454	0.63105	0.302321	0.603981	0.0455042	0.367889	1.76819	0.42064	0.775806	0.546231	1.21019	0.30443	0.876345	0.741137	0	0.245527	0.669868	0.663031	0.228023	0.296044	0.17654	0.944863	0.274942
GAS1RR	1.20228	1.02965	0.796396	0.0430527	1.54502	1.07522	1.00103	0.0212731	0.0142759	0.0798108	0.108328	0.0129586	0.174872	0.0163676	0.0164996	0.00708419	0.0787341	0.270266	0	0.0158924	0.0311132	0.237467	0.164623	0.02261	0.00429907	0.00602547	0	0.00852611	0.129177	0.612641	0.0236701	0.191366	0.0391389	0.0375096	0.0606847	0.0496108	0.481767	0.0377039	0.22651	0.165223	0.125378	0.0182452	0.116149	0.0521684	0.0480095	0.0439983	0.165297	0.0168512	0.0817244
HOXB-AS4	0.0389333	0.109967	0.0519643	0.586357	0	0	0	3.71416	1.1421	0.497195	0.563396	1.92613	1.75286	0.0268329	21.9911	1.78077	1.44565	1.81715	1.04471	1.66745	1.13142	0.758111	21.0922	2.07572	1.43776	3.5166	2.07903	1.03434	2.65175	0.264885	4.74522	1.21007	1.74159	1.20936	1.69126	1.47875	0.210614	32.3644	1.09545	2.20303	0.0996576	4.34706	0.261138	5.11245	0.148153	1.4967	2.58081	2.06271	0.736878
AC090181.2	0.329456	0.240848	0.232795	0.821559	0.170954	0.193785	0.288308	2.13522	0.689658	0.260513	0.512109	0.733176	1.02745	0.454122	0.969428	1.07911	0.246719	1.07202	2.67102	2.17875	0.553951	0.877114	0.881806	4.37277	5.64116	2.34049	2.29516	3.00568	0.879969	0.322303	2.67107	0.334631	1.51481	0.632588	1.4262	1.17772	1.46772	1.30455	1.79295	0.143816	0.198425	3.21597	1.40819	1.58933	1.06931	0.61037	0.890688	0.861738	1.60056
AC022272.1	0.301696	0.340856	0.31319	0.0560951	0.295704	0.297951	0.2632	0.135123	0.145085	0.0675926	0.189816	0.243884	0.493669	0.231032	0.279475	0.333315	0.497883	0.309052	0.26576	0.233297	0.239546	0.441038	0.238326	0	0.145637	0.187111	0.212679	0.457321	0.0951318	0.164715	0.0954592	0.231529	0.205197	0.317673	0.0685261	0.101857	0.253875	0.447046	0.271765	0	0.0214514	0.240366	0.224841	0.261819	0.175395	0.0931567	0.118512	0.0317143	0.153807
AC100803.3	2.03674	3.68777	2.02776	0.207234	3.46457	5.73464	3.65181	0.404107	0.535994	0.508339	1.08526	0.0579208	2.78034	0.566976	0.285774	0.448575	0.0140767	0.24466	0.113286	0.191792	0.0632119	0.509753	1.16032	0.454768	0.278625	0.195257	0.105229	0.3144	0.740555	2.1415	6.49145	1.26011	0.418604	1.36919	0.623856	0.564442	1.0049	0.151672	1.60723	0.640028	1.10382	0.285427	0.741644	1.45088	0.820481	0.762053	0.11141	0.219682	0.410943
RNF139-AS1	0.0637748	0.205563	0.160226	0.0920725	0.193592	0.193813	0.0976669	0.275552	0.257982	0.133637	0.578271	0.281121	0.178369	0.43178	0.409199	0.361081	0.47162	0.201033	0.347748	0.251044	0.364588	0.64954	0.421407	0.301798	0.37758	0.266508	0.287598	0.592603	0.518121	0.160229	1.19863	0.425367	0.439846	0.44439	0.314423	0.170984	0.284115	0.238236	0.348861	0.100918	0.0792216	0.760876	0.350175	0.227079	0.160598	0.264107	0.190652	0.205853	0.169976
UBL7-AS1	0.495034	0.559289	0.498082	1.06203	0.470273	0.448463	0.276956	0.927791	0.76912	0.685927	1.08292	1.14142	0.781902	1.13376	0.571452	0.932956	1.72905	0.930341	1.0218	0.913292	1.26262	1.21043	1.00711	0.841084	1.27939	1.8009	0.620097	1.9577	1.32561	0.713899	4.91876	0.815326	1.40575	1.55573	0.887413	1.23805	1.20301	1.08337	0.944305	0.805369	0.66281	0.514889	1.42179	1.18967	1.30413	0.634936	0.457725	0.972712	1.8695
AC099314.1	0	0.157085	0	0.103406	0	0.025746	0.0574564	0.664234	0.0445753	0	0.291592	0.134874	0.156006	0	0.482989	0.0921658	0.196673	0.0534104	0.0565277	0.0744342	0.0662375	0.243905	0.1318	0.132371	0.134235	0.211658	0.220532	0.266221	0.306893	0.0525528	0.237561	0.106701	0.327343	0.170801	0.30791	0.281647	0.200571	0.47091	0.397834	0	0	0.284846	0.0777142	0.29411	0.0881799	0.150261	0.102406	0.43847	0.026581
AL121832.2	1.15025	0.96916	1.32707	1.37021	1.565	1.68952	2.17526	5.83281	1.0313	3.5642	1.39833	2.75169	1.09923	1.28991	3.73839	1.86098	2.73016	2.67364	1.04627	6.13703	0.743024	1.80577	2.41176	1.76329	3.67036	5.38172	2.06153	3.61162	6.60241	1.60643	7.83912	5.96966	3.15792	7.02066	2.43109	2.07335	3.67017	1.95616	2.02682	1.77229	1.07292	2.63611	1.32944	2.55053	1.29828	2.34774	2.39513	1.95513	2.95193
ZDHHC20-IT1	0.0295982	0.0668801	0.553065	0.0990588	0.156656	0	0.342475	1.43169	0.626284	0.079575	0.558664	0.172271	0.57288	0.571174	2.05636	0.494428	1.03622	0.341098	0.722013	0.411982	0.310212	0.872293	0.757551	0.28179	1.24305	0.300384	0.375572	1.57267	0.727975	0.223748	1.01143	1.09029	0.585349	0.716809	0.33278	0.629545	1.28092	0.375925	0.451682	0.439292	0	1.15212	0.89336	0.63573	0.0844723	1.09671	0.418561	0.532044	0.373463
AL031186.1	0.135306	0.687909	0.451482	0.150947	0.268553	0.45099	0.335486	2.21192	0.650684	0.454714	0.297954	0.393761	0.483924	0.466265	1.17506	0.403615	0.50241	0.155931	0.288805	0.833018	0.354528	0.569661	0.625281	0.418659	0.83278	0.686591	0.178844	0.971534	0.703976	0.971704	1.42564	0.584083	0.732682	0.890446	0.449469	0.411131	1.02473	0.90222	1.22599	0	0.30305	0.900903	0.340328	0.660498	0.193079	0.62669	0.269075	0.896074	0.426815
AC084125.2	0.0878148	0.219472	0.152723	0.409675	0.25117	0.112348	0.0791758	0.569694	0.325043	0.872821	0.137288	0.317507	0.344862	0.447496	0.310597	0.260362	0.124216	0.113467	0.77896	0.378944	0.283971	0.467745	0.594057	0.445888	0.404639	0.783182	0.41645	0.947712	0.125864	0.14886	1.00027	0.340019	0.583902	0.582811	0.165914	0.0929855	0.247599	0.439373	0.269034	0.246844	0.027246	1.76635	0.232031	0.449453	0.16708	0.202131	0.115245	0.143502	0.158726
KIF26B-AS1	0.016078	0.0363299	0.0214593	0.0179366	0.170194	0	0	1.469	0.278348	0.21613	1.33528	2.43306	0.392375	1.81728	0.580859	1.71378	1.17694	0.444691	0.294154	1.08453	0.107234	1.3369	0.0685849	0.26022	1.44361	0.913759	0.13601	0.300156	0.182512	0.960181	2.60059	1.31407	0.105989	1.11735	1.52832	0.268695	0	1.9808	1.82485	0.149142	0.144042	0.263512	0.575149	0.141273	0.0917724	0.774466	1.20788	0.0608445	0.147541
AC090510.2	0.559024	0.701762	1.02247	0.161686	0.657507	0.506079	0.564699	0.945861	0.119482	0.194826	0.338692	0.180761	0.348472	0.256853	0.201386	0.428212	0.175724	0.262467	0.202026	0.177348	0.157819	0.610189	0.353283	0.0985591	0.65965	0.231138	0.0218935	0.713591	0.156688	0.735628	0.660353	0.524344	0.428964	0.327016	0.0211625	0.503293	0.448016	0.341859	0.315962	0.115236	0.0794963	0.593845	0.370327	0.464922	0.315148	0.210973	0.0365991	0.195883	0.142498
GASAL1	0.805606	0.566908	0.15975	1.70502	0.166494	0.219929	0.144579	2.07829	0.230235	0.97774	0.938414	0.850697	0.736053	0.818559	3.09595	0.915469	2.07073	0.742724	0.247052	0.305595	0.526341	0.411854	0.628392	0.77136	1.36667	2.96667	0.5744	0.581753	8.56143	0.330599	1.8248	1.23472	1.44364	3.98929	0.583453	0.867241	0.58771	1.23953	0.838621	0.452647	0.388855	0.716764	0.916015	0.939325	2.84222	1.1599	0.720165	0.43117	0.876563
AC010503.5	5.31907	1.32594	0.303175	33.9564	0.183676	0.252371	0.219025	20.7031	24.1228	17.4047	6.50259	13.992	5.33636	12.9676	17.6751	17.0298	13.4548	14.812	20.2248	17.2071	12.0838	8.30816	11.6006	16.0571	10.3895	19.2298	21.8574	27.0201	15.4353	2.17503	17.9392	14.2724	10.3749	17.5397	31.2658	15.1844	21.299	32.3602	8.72015	5.61885	21.3919	10.4706	11.6171	18.5729	35.7272	17.0787	16.8139	30.5518	13.4838
AC244100.3	0.00678645	0	0	0.15899	0.0059865	0	0	1.03951	0.00652719	0.0182454	0.0170792	0.0987481	0.0171331	0.0374178	0.0848691	0.0107967	0.0143994	0.0234627	0.0165548	0.0944617	0.00646613	0.0714302	0.0482489	0.0258442	0.117936	0.206621	0	0.0292371	0.0385187	0.0153907	0.316941	0	0.0575196	0.0714584	0.0208096	0.134036	0.323066	0.0344778	0.0388366	0.226628	0.00868564	0.0556136	0.0910378	0.159015	0.219508	0	0.0359888	0.256822	0.77067
AP001476.1	0.112575	0.0870232	0.0869893	0	0.266557	0.105327	0.259539	0.0159221	0.068384	0.00796474	0.0969233	0.0344855	0.0398888	0.0980047	0.0576305	0.0282787	0.00628584	0.00682818	0.0144534	0.0190319	0.0112907	0.0436543	0.109524	0.0282046	0.0171611	0.00601314	0.00626524	0.0170173	0.0112098	0.0851014	0.148479	0.0750256	0.0446386	1.2228	0.0363363	0.0990185	0.076925	0	0.0282558	0	0	0.0364157	0.0331175	0.0173539	0.0169098	0.0109771	0.0104735	0.00560556	0.0407785
AL138759.1	0	0.0456236	0.0538978	0.04505	0	0	0	0.253207	0.135937	0.0271418	0.025407	0.205656	0.135931	0	0.308614	0.305162	0.0642617	0	0.0738804	0.0216186	0.0577139	0.276274	0.0574199	0.173006	0.87721	0.16393	0.128102	0.289954	0.573003	0.152634	0.321986	0.185941	0.0190147	0.276384	0.1651	0.429457	0.393212	0.666757	0.442928	0	0	0.165461	0.18057	0.1577	0.0960408	0.0935177	0.107074	0.267433	0.185284
AC025280.2	0.0766973	0.375495	0.163788	0.00570421	0.320242	0.0454473	0.519792	0.0961829	0.0147534	0.0274935	0.0514723	0.0223201	0.0602404	0	0.0213145	0.0325385	0.0379717	0.00589255	0.00623647	0.016424	0.506668	0.123782	0.014541	0.0243399	0.00740479	0.0103784	0.0108135	0.029371	0.00967379	0.143016	2.66168	0.388472	0.115566	0.0969108	0.0313573	0.0233047	0.0221281	0.00649419	0.131674	0.00948609	0.00654406	0	0.108603	0.0399359	0.00972852	0.0189459	0.00903842	0.0338622	0.0234606
AC138956.2	0.246651	0.668801	0.59257	0.165098	0.369882	0.219231	0.346552	0.972135	0.593072	0.198937	0.651775	0.574235	1.63977	0.407981	0.822545	0.706326	0.575678	0.710622	0.842349	1.18841	0.916537	1.53171	1.64838	0.352237	0.892993	0.851087	0.417303	1.87729	0.606646	0.727179	0.758575	0.567859	1.90471	0.623313	0.302527	0.149892	1.65452	0.939813	0.0941003	0.320317	0.0631354	0.808503	0.716894	1.66157	0.46929	0.548354	0.1526	1.14343	0.452683
AP003486.1	3.03896	4.74122	4.56529	0.618394	5.71816	4.25673	4.59214	1.56262	1.92871	0.749527	3.56963	0.963145	3.76748	1.4023	1.0149	1.07641	1.39754	1.59327	1.41583	1.71071	0.845045	2.72502	3.50978	0.32906	1.93606	2.18406	1.60673	1.35793	1.99877	3.78365	4.26386	1.83546	1.74417	0.985377	1.14982	0.718309	1.33351	1.94231	2.96692	1.30061	1.56495	1.5164	1.40336	3.69596	1.75882	1.56461	1.18735	1.77998	1.12207
IGFBP7-AS1	0.419137	0.777961	0.639339	0.00834978	0.270697	0.465678	0.383527	0.10727	0.0791853	0.352142	0.772284	0.0544534	0.346419	0.257919	0.0831999	0.142889	0.0635231	0.120757	0.0182578	0.136235	0.0356566	0.590839	0.17028	0.09976	0.0433563	0.151918	0.0474862	0.0859863	0.184086	0.769486	0.110831	0.551411	0.126874	0.220667	0.168302	0.10234	0.404888	0.104568	0.656756	1.08308	0.555591	0.153337	0.276109	0.197296	0.121045	0.984516	0.105843	0.106216	0.094439
AL121992.3	0.150557	0.127575	0	0.671844	0.0332026	0.167275	0.124434	4.75391	0.434416	0.708355	0.852528	1.80735	0.475121	0.415056	1.56902	0.598812	0.27952	1.99533	0.734534	3.62705	0.179313	1.03004	1.338	0.573352	3.70659	0.687583	3.42285	0.702677	0.925748	0.483709	1.67208	0.43328	1.06339	0.277428	1.11568	0.857761	0.570119	2.67711	1.14879	0	0	1.23378	0.462841	0.587958	0.823564	0.48813	1.19762	2.20781	0.302225
SREBF2-AS1	0.784267	0.822072	1.00605	0.442323	0.784066	0.672877	0.648187	2.36903	1.18594	0.749692	0.663394	1.21725	0.846983	1.26121	1.23506	1.79185	2.2326	1.78754	0.940622	2.80839	0.660071	1.307	0.805396	1.02044	2.97823	1.33982	1.4006	1.44535	2.77798	0.678504	1.97031	1.15859	1.46484	2.33977	1.36719	1.3239	2.55498	4.36622	1.56252	0.590083	0.41265	1.06222	1.40276	0.599785	1.37198	0.819321	0.95118	2.68762	1.90917
TMEM99	1.68717	1.75666	1.69258	2.1959	1.15756	1.60497	1.42177	2.02988	3.33558	1.71952	1.12395	2.12603	1.68892	1.406	2.25242	3.05696	7.51062	3.85692	0.706118	3.64244	3.90852	1.63654	1.26223	0.934367	3.64904	6.75392	4.76329	2.31202	2.82693	1.40046	2.39912	1.84696	1.87965	6.27588	2.06262	1.7591	4.95122	1.93278	1.12538	3.08918	1.77827	0.564788	2.52708	2.8476	8.41862	1.00617	4.22991	3.38541	2.27683
AC012409.1	0.710987	0.940417	0.347178	0.0193457	0.550695	0.269733	0.487296	0.217468	0.216823	0.326353	0.370955	0.0504654	0.583726	0.0717091	0	0.151736	0.0183972	0.0399689	0	0.148538	0	0.419803	0.271234	0	0.0502264	0.0527971	0.0183369	0.199223	0.196851	0.720997	0.276539	0.878329	0.0653234	0.0912974	0.0531739	0.105383	1.20075	0.132149	0.810441	0	0.0665822	0	0.193854	0.186232	0.77536	0.273082	0.0153268	0.0656246	0.139241
ARHGEF26-AS1	0.562095	0.966	0.467572	0.00883199	1.18722	0.936764	0.601971	0.0195018	0.019036	0.0399084	0.15192	0.0460785	0.0199868	0	0.129257	0.00787192	0.039895	0.093517	0.00724208	0.0042383	0.00377158	0.0604128	0.177299	0.0414547	0.011465	0.0120519	0	0.00852676	0.198461	0.23939	0.0608705	0.0318968	0.0689643	0.381376	0.0242757	0.10825	0.0299789	0.070386	0.0604073	0	0.225445	0.223014	0.0154877	0.0908185	0.0112972	0.0641691	0.00699722	0.0131075	0.0272435
RNF144A-AS1	0.00840568	0.0854706	0.0560952	0.00937734	0.0667338	0.0498082	0.025473	0.0476865	0.0889301	0.557436	0.19744	0.0244618	0.202778	0.150623	0.190771	0.156016	0.130791	0.161449	0.0239221	0.153	0.130812	0.218234	0.151394	0.0240079	0.0324613	0.0767762	0.0859205	0.177041	0.296857	0.525287	0.111705	0.241902	0.0791596	2.1596	0.0687325	0.183043	0.0909429	0.338074	0.440943	0.462637	0.319154	0.0803633	0.0720406	0.270814	0.0533101	0.944755	0.183255	0.12989	0.176768
AC092436.3	0.0808894	0.335093	0.539815	0.360959	0	0	0.0445694	1.18347	1.55598	0.253717	0.576785	0.823903	1.06645	0.668988	1.01158	0.193033	0.343261	0.279658	0.624848	0.375304	0.0770714	2.24201	0.575091	0.385054	1.09333	0.574647	0.199579	0.851852	1.07127	0.101914	0.706398	1.30361	1.42197	0.53943	0.909461	0.286749	2.45045	0.582178	1.00296	0.100046	0	0.276197	0.482268	0.842375	0.487362	1.17391	0.500453	0.204075	0.371144
AC104794.3	4.805	4.97942	4.84309	0.526801	6.00714	4.97036	5.21743	2.98319	0.756959	3.77526	5.80651	0.204928	2.62832	2.22677	0.748243	1.97699	3.02341	2.88328	0.242508	1.02008	0.339418	2.9996	1.44892	0.796611	0.527888	1.00892	1.05998	0.416394	3.18177	5.13538	3.26507	3.2615	2.27033	3.88183	2.21853	1.00691	2.67102	0.683935	2.67073	2.41303	2.14178	2.34219	1.65774	1.56102	0.788121	3.90615	1.4205	0.964049	1.53947
AC068831.2	0.0981296	0.229653	0.130973	0.0703754	0.0989288	0.210264	0.0868959	0.326487	0.208986	0.1696	0.202859	0.183582	0.106173	0.173908	0.136353	0.18957	0.17103	0.234253	0.136786	0.112573	0.133568	0.42052	0.199332	0.14681	0.517686	0.341448	0.222352	0.624072	0.305006	0.296724	0.510979	0.443773	0.204628	0.191892	0.279406	0.244925	0.394341	0.436219	0.280782	0.117034	0.143533	0.172318	0.195889	0.191609	0.260055	0.370095	0.111511	0.139258	0.217083
AL121895.2	0.378751	0.296247	0.661062	0.552543	0.899516	0.873983	0.722383	1.74854	1.09284	7.16709	3.55612	1.90769	1.37299	1.0843	0.809664	1.73816	0.494542	1.74594	1.06606	2.52677	0.777266	0.551978	1.36709	1.80295	0.421924	1.36013	0.308076	0.334712	1.32291	0.308341	0.497798	2.14643	0.795681	0.429486	1.78674	0.929529	1.57607	2.18323	0.944793	0.378361	0.522032	0.417817	4.5597	1.27999	7.17857	5.04682	9.24439	0.909605	4.77899
AP003170.3	0.164851	0.186248	0	0.183907	0.581676	1.00735	0.340617	2.95332	0.713488	0.332402	1.24462	0.479741	1.10982	0.45446	0.801721	0.655661	0.961892	0	0.100533	0.26476	0.235604	1.3881	0.937616	0.313892	2.50671	0.334604	0.174316	0.82857	1.87133	1.05926	0.751107	2.46695	0.853855	1.12827	0.926729	0.751355	0.891778	0.314064	1.17923	0.152918	0.105492	0.844323	0.552853	0.724249	0.156826	0.99259	0.94706	0.233943	0.472738
AC092718.2	0.0836608	0.0735155	0.0248138	0.0933316	0.131199	0.0516391	0.0614619	0.341392	0.295037	0.0624786	0.11697	0.121733	0.0625807	0.0768787	0.400411	0.184858	0.266266	0.139264	0.113378	0.129388	0.194852	0.254385	0.158612	0.123899	0.242313	0.301884	0.0884646	0.894386	0.158281	0.0351352	0.275299	0.310316	0.166327	0.274062	0.142518	0.183593	0.281601	0.295159	0.265979	0.0689824	0.011897	0.0571319	0.228612	0.23596	0.212236	0.189439	0.246476	0.167094	0.106628
AC013652.1	0.0723065	0.0680765	0.0428921	0.0268882	0.0248047	0.00892614	0.0398403	0.0539741	0.16227	0.0917984	2.20892	0.268874	0.226491	1.69434	0.480029	0.0255631	0.656294	0.0925869	0.0244977	0.219354	0.0153097	0.0422809	0.828223	0.065015	1.50089	0.615592	0.369548	0.109605	0.265999	0.121467	1.98585	0.980319	0.272375	0.325691	0.16834	0.0244117	1.46029	0.0663261	0.0842897	0.0298101	0.0874002	0.238661	0.161661	0.964772	0.191075	1.58891	0.575166	0.0190022	0.820191
AC093702.1	0	3.68843	5.11515	0.0395875	6.04143	1.65588	2.5809	0	0	0.238508	1.07166	0	0	0	0.147924	0.0282274	0.0376465	0.163578	0.0432815	0.189973	0	0.33615	0.756863	0	0	0	0	0.101918	0.40282	2.57523	0.161683	0.122546	0.0334181	0.336283	0.0725406	0	0	0.04507	1.72611	0.724174	2.49789	0	0.0396688	0.242513	0	0.164357	0.125454	0	0.0407045
AC004637.1	1.45903	1.58736	1.76705	0.0602847	2.88394	2.40154	2.4564	0.145215	0.129934	0.108962	0.339989	0.0393149	0.477486	0.223459	0.225261	0.0644779	0.114658	0.217963	0	0.0867884	0.0772313	0.511897	0.883635	0.154341	0	0.0548418	0.057141	0	0	1.06211	0.27699	0.373232	0.10178	0.1707	0.276166	0.287344	0.818512	0.446119	1.59775	0.250634	0.864509	0	0.0604085	0.184652	0.0771116	0.1752	0.0238806	0	0.0309928
STARD13-AS	0.240628	0.238798	0.143223	0.0906905	0.298318	0.234832	0.319815	0.483519	0.0500401	0.0699386	0.192312	0.0425837	0.068411	0.0403398	0.62805	0.131918	0.103493	0.0899376	0.0832884	0.0905229	0.0154913	0.280652	0.157206	0.0773954	0.155401	0.0627018	0.0446998	0.0373573	0.0430647	0.186819	0.296317	0.17593	0.042872	0.058207	0.219361	0.103745	0.253305	0.0495602	0.334955	0.0482618	0.0499408	0.0866037	0.0254455	0.0666683	0.136112	0.0421706	0.0804724	0.0307641	0.108169
HOXC13-AS	0	0	0.0123452	0	0	0	0	0.579967	0	0.0248672	0	0	0.0155674	0	0.11567	0	3.05175	0.0213187	0.0112815	0	0	0	0	0	1.07159	1.25786	0	0.305502	0.804972	0.0279684	0.779647	0.0319421	0.113237	1.21741	0.00945397	0	0.0200143	0.0117477	0	0.0857993	0	0	0	0.0180605	0.0175984	0	0.138975	0	0
HMGA2-AS1	0.0107933	0.0951154	0.100841	0.0337147	0.0476053	0.0695523	0.0517391	0.290045	0.134953	0.124777	0.660063	0.464871	0.0363317	0.0148775	1.29278	0.412111	0.215271	0.218918	0.0500251	0.314335	0.0123406	0.0136325	0.0122778	0.13153	1.17543	0.135827	0.0251087	0.0588991	0.359397	0.200716	0.341783	0.477103	0.243948	0.463687	0.547187	0.321399	1.01828	0.844445	0.490014	0.0600723	0.69069	0.119406	0.197877	0.465759	0.416877	1.30776	0.499873	0.159297	0.183234
AL590666.2	0.601335	0.368811	0.298109	7.87765	0.075779	0.0381775	0.0993992	4.86324	12.8562	7.80633	4.08606	23.7497	6.53518	3.55235	16.21	6.1774	37.8945	12.6125	13.1391	4.3782	17.0903	2.47747	6.64495	15.1958	9.45488	8.43927	13.771	13.0766	3.44558	0.948123	30.8625	2.45243	4.80547	10.6193	1.63317	7.56973	1.7845	10.9326	11.6183	4.20747	6.39883	5.98378	6.2997	22.2086	9.39819	4.01065	1.24519	15.6857	8.35612
RAMP2-AS1	0.462436	1.35204	1.06344	0.125487	0.689066	0.510312	0.573296	0.291081	0.060104	0.109206	0.212314	0.0681974	0.41019	0.357473	0.629539	0.166526	0.510486	0.0720169	0.0381101	0.0970192	0.0625188	0.378205	0.404302	0.121965	0.122174	0.36784	0.0429517	0.0807669	0.289664	0.56216	1.01791	0.679796	0.155954	2.01679	0.376852	0.147158	0.398904	0.087307	0.247352	0.411573	0.0959754	0.108822	0.314362	0.244042	0.0802568	0.301016	0.110465	0.0650341	0.168453
AL354696.1	0.366851	0.710516	0.559583	0.964677	0.577872	0.436698	0.346511	2.22985	1.33574	0.704487	0.989184	0.68631	0.92615	1.04745	2.33027	2.48043	0.83398	2.68761	0.92685	5.27459	0.524303	1.57208	0.931485	1.52178	4.97115	1.48923	2.85395	3.19853	1.38812	0.653685	2.746	0.904918	1.57933	0.41387	1.04454	1.31374	0.793808	0.798746	0.749773	0.194455	0.30183	3.11363	0.644439	0.818646	1.4209	0.606831	1.20431	2.72698	0.991895
AC004865.2	0.101151	0.399982	0.168758	0.141054	0.200763	0.168574	0.1254	0.192539	0.194574	0.407918	0.318204	0.0551935	0.755457	0.853989	0.351378	0.35202	0.0670692	0.131141	0.293011	0.148917	0.397554	1.38405	0.323614	0.349091	0.164796	0.320798	0.0401097	0.47209	1.05255	0.229396	0.0720115	0.232877	0.833507	0.372777	0.361858	0.153675	0.820782	0.176648	0.361784	0.586434	0.307463	0.155421	0.975276	0.370328	0.0962273	0.562196	0.257029	0.179432	0.50762
SERTAD4-AS1	17.5113	18.4799	19.5981	0.578829	25.7224	26.258	34.4775	1.59182	2.81952	4.79511	16.2569	0.811594	1.25531	0.464871	0.360478	0.794499	0.357792	6.1289	0.174031	1.73606	0.0370772	1.37894	4.22371	0.802707	0.864104	0.631883	1.89282	1.17353	3.23941	21.445	0.487584	5.9279	1.07497	2.40385	2.45276	0.906516	0.926241	0.658992	19.8814	1.05885	19.7224	0.611209	2.37807	1.98824	2.03608	4.60202	5.10173	0.859035	2.58895
AC026368.1	0	0.127944	0.251914	0.0842239	0.0665977	0.0419399	0.265188	0.405761	2.45067	0.58355	0.617499	0.219708	0.317665	2.13333	0.236035	1.65151	1.16137	0.217512	1.24312	0.0202087	0.125883	1.33101	0.348888	0.66486	1.23	0.708731	0.0598739	0.650505	1.10698	0.69913	0.343985	1.15152	0.888729	0.695581	1.33112	1.29037	0.775976	0.886965	0.252025	0.0700321	0.362342	0.502678	0.569679	0.626516	0.359109	3.40933	0.850771	0.446414	0.519601
LINC01762	0	0.0173	0.0510936	0.0170824	0	0.051038	0.0379665	0.425202	0.103092	0.0308757	0.221583	0.0557018	0.0837583	0.179406	0.148938	0.158345	0.138081	0.149995	0.0280146	0.0737778	0.0364741	0.233696	0.108865	0.123914	0.166314	0.186481	0.121437	0.0659683	0.275217	0.0347263	1.15117	0.0705067	0.136993	0.0483699	0.031302	0.0697908	0.298203	0.0680687	0.0949302	0.0994283	0.0391951	0.0470557	0.0342351	0.17192	0.0728352	0.0851061	0.0406012	0.0217302	0.131733
AC040162.3	0.149998	0.248554	0.182407	0.152463	0.182304	0.203688	0.19009	0.486689	0.307772	0.210598	0.385884	0.130956	0.412347	0.280272	0.291796	0.392423	0.205104	0.222801	0.276461	0.267674	0.152446	0.617485	0.360216	0.16502	0.448933	0.41271	0.179759	0.502614	0.435142	0.216703	0.227812	0.237899	0.533647	0.221119	0.204421	0.268401	0.468828	0.436062	0.343357	0.105129	0.123717	0.723866	0.465781	0.305905	0.199776	0.179089	0.253365	0.167139	0.229412
AL590004.3	0.0479608	0.0104204	0.054165	0.0781994	0.0341714	0.0245937	0.00762288	1.49868	0.45064	0.800934	0.410848	0.324777	0.93295	0.0686519	0.089711	0.0293469	0.0234837	0.0297616	0.0089996	0.0316012	0.0105455	0.0310651	0.154753	0.182644	1.17808	2.04057	0.00195057	0.0980134	0.0453695	0.0864566	0.250041	0.560588	0.244942	0.934262	0.533579	0.13452	0.159661	0.0234288	0.168901	0.054756	0.106239	0.268318	1.60226	0.318765	7.60905	3.33548	1.07605	0.0855141	0.222174
AC007001.1	0	0	0.181603	0.086738	0.0342928	0	0	0.452695	0.018695	0.0261291	0.171212	0.141416	0.0490721	0.160757	0.324107	0.216466	0.206213	0.044801	0.0237079	0.145684	0.0370403	0.450096	0.359303	0.259078	0.225194	0.256447	0	0.0558269	0.0735497	0.102857	0.398535	0.380381	0.0366103	0.0409339	0.139072	0.649679	0.37854	0.246876	0.500558	0	0	0.0796436	0.0869162	0.094885	0.221897	0.108034	0	0.275844	0.0222963
AL161891.1	0.103938	0.187253	0.202466	0.0501419	0.208154	0.0842688	0.139303	0.996459	0.262077	0.143496	0.349948	0.245252	0.356962	0.313642	2.49034	0.855838	1.78515	0.631282	0.18502	1.19108	0.278361	0.756926	0.367482	0.484075	1.25706	0.726985	0.739641	0.758408	0.558048	0.169886	5.69568	1.30642	0.407404	0.529466	0.295741	0.230463	0.455892	0.777798	0.474237	0.286639	0.0467387	0.903549	0.182138	0.205693	0.165689	0.192563	0.476704	0.449148	0.251339
L29074.1	0	0.0275536	0	0	0	0	0.0201564	0.109229	0	0.0327837	0.122753	0.0709729	0.102616	0	0.0677752	0.174597	0.465717	0.0281055	0.0297459	0	0	0.154016	0.346778	0	0.282547	0.148504	0.0257884	0.105067	0.230704	0.0368723	0.361136	0	0.137803	0.0513591	0.174491	0.185259	0.316631	0.185851	0.139565	0	0	0.0499637	0	0.142861	0.0696026	0.0225914	0	0.0230731	0.0559496
AL137782.1	0.187025	0.147911	0.099849	0.306012	0.0797403	0.221645	0.118507	1.25368	0.380747	0.192747	0.588349	0.317493	0.275429	0.253499	0.831601	0.317379	0.558868	0.456213	0.513255	0.410511	0.947418	0.45276	0.598353	1.04164	0.753858	0.480844	0.626254	1.88005	0.589735	0.146095	0.0745624	0.365996	0.325839	0.301959	0.551182	0.681939	0.559827	0.340474	0.686766	0.364324	0.363036	0.721615	0.519198	0.639077	0.49818	0.542842	0.531717	0.359781	0.250287
AP003469.2	0.242292	0.342177	0.0808467	0.574387	0.240449	0	0.300377	0.895268	0.203906	0.814256	1.48631	0.837315	0.407793	2.96403	0.757506	0.216826	1.7672	0.418837	0.221641	0.486419	0.0865709	0.44629	0.430649	1.61472	0.789489	1.4139	0.896715	0.347944	0.916805	0.114475	3.07037	0.906461	1.9395	1.27562	1.08347	0.598172	0.196606	0.346201	0.231093	1.06758	0.0775244	2.35782	1.08342	0.798358	1.1813	0.673328	0.588906	0.429803	1.21593
AC125257.1	2.56464	2.58618	3.39929	1.33386	3.1014	3.50127	2.92047	4.14468	2.69323	2.62299	4.03815	2.89097	4.40622	3.6515	4.24916	5.18679	8.68114	3.96978	4.92793	5.36344	7.46204	4.69235	3.90583	2.77596	5.94122	4.55599	5.60239	6.38294	4.65873	3.50115	4.72877	4.1751	3.3361	5.72384	4.93832	3.36289	4.40496	8.63165	3.90019	2.10276	2.50869	6.31957	4.30791	5.17263	9.04459	3.25681	4.36453	5.29846	2.58493
AL109614.1	0	0.35116	0.124454	0.346745	0.685448	0.138131	0.642214	0.89093	0.687567	0.208908	0.977773	0.768845	0.601592	1.02823	0.950147	0.568657	0.791385	0.394013	0.30328	0.698864	0.414604	0.719724	2.29817	0.503051	0.270072	0.914772	0.131465	0.937333	0.646851	0.234962	1.45157	0.608246	0.907394	0.785463	0.984838	0.519433	1.41237	0.197383	0.41503	0.518973	0.318238	0.827799	0.72966	4.00555	1.86283	1.03651	0.68678	0.823361	0.748709
FO680682.1	0	0	0.0503827	0	0	0	0	0.135253	0	0.101487	0	0	0.063533	0.104065	0.157356	0.180164	0.240283	0.0870048	0.0460414	0.202087	0.143867	0.278122	0.0536751	0.539076	0	0.114929	0	0.0542087	0.357089	0	0.816965	0.0434536	0.213295	0.198737	0.11575	0.1147	0.0816817	0.143832	0.108011	0	0	0.0773351	0.0421984	0.0737078	0	0	0.166818	0.178565	0
AC005586.1	0.564263	0.994508	0.963996	0.453232	0.796402	0.300921	0.429048	2.46656	1.45445	1.63839	0.795233	1.34652	1.50051	1.89779	2.19535	3.10604	0.885965	3.58951	2.06468	1.90915	1.35483	0.950257	2.31073	1.54716	0.457608	1.94703	2.12412	3.1116	0.854043	0.972546	1.69683	0.987307	1.12654	1.97256	0.507533	1.50879	1.07446	9.23069	0.990255	0.544357	0.288869	1.38721	1.6148	1.71878	3.04901	0.961758	0.558565	3.41657	2.20065
AC006504.7	0.307635	0.347566	0.437973	0.320316	0.199007	0.706374	0.779719	2.77403	0.907372	0.38597	1.26455	1.37274	0.759395	1.66791	2.08033	0.701506	0.0652737	1.55992	0.525307	3.35974	0.0586228	2.02914	0.729052	0.35146	2.73247	6.28582	0.780717	0.618492	2.1729	0.837203	0.163528	1.34569	1.3713	2.52662	1.42545	0.405062	0.177513	4.06354	1.21278	0.532685	0.472471	2.39495	0.27512	1.12129	0.156085	0.436956	2.21145	1.57166	0.235253
AL122035.1	3.315	4.76186	7.11084	0.343404	6.45423	5.02478	3.99228	2.24828	1.18424	1.20954	4.61829	0.551266	3.70628	1.76248	2.00701	0.678072	1.88404	1.55541	0.606491	0.633818	1.64695	4.21193	4.20862	0.766467	1.68026	0.817043	0.801221	1.02011	1.74714	3.70526	3.85694	4.38841	1.69473	2.66778	1.33112	0.935324	2.56183	0.721776	3.4102	1.66931	1.48494	1.01871	2.54111	3.72191	1.75702	1.57926	0.837122	0.649653	1.52101
AC009495.3	0.167178	0.0566635	0.0669398	1.43608	0.0737362	0.0371483	0.0414513	0.658905	1.2381	0.247203	0.210366	0.583818	0.422058	0.783492	0.673663	0.625024	0.141887	0.327524	0.203906	0.0894994	0.238931	0.439906	0.927085	0.413822	0.484211	0.57686	0.4773	0.816263	0.759101	0.189568	2.1328	0.558091	1.07058	0.299254	0.444276	0.609572	0.289399	0.318499	0.271067	0.248124	0.235359	0.719246	0.56066	0.587581	0.302177	0.727854	0.398949	0.917354	2.32036
BCDIN3D-AS1	0.334114	0.336452	0.470178	0.0405148	0.378024	0.32683	0.342175	0.201692	0.0873234	0.122048	0.223923	0.158531	0.137528	0.250295	0.141296	0.167554	0.51628	0.108817	0.0974497	0.0816576	0.0899668	0.363137	0.19623	0.0795234	0.131484	0.309598	0.134407	0.161674	0.192386	0.236102	0.558461	0.209028	0.188105	0.581248	0.207871	0.137937	0.125734	0.175278	0.093523	0.0404257	0.13944	0.238087	0.113674	0.148916	0.127831	0.198484	0.128393	0.213024	0.108311
BVES-AS1	0.782391	1.34786	0.977601	0.00619029	1.4097	1.18985	1.03645	0.34296	0.0160107	0.0671318	0.509709	0	0.042026	0.0611885	0.0154205	0.00441391	0.0117736	0.191841	0.00676791	0.0237648	0.0105739	0.0525638	0.197251	0.0211312	0	0.0112628	0.00586749	0.00796848	0.104981	0.604033	0.0126411	0.1533	0.0418047	0.631014	0.0453726	0.0590115	0.408234	0.035238	0.248742	0.0205889	0.355086	0.0227359	0.0744361	0.070426	0.0263938	0.0719613	0	0.0367478	0.0509196
NR2F2-AS1	0.857044	1.07992	1.1611	0.0623032	0.780653	0.641965	0.829055	0.111596	0.198328	0.150146	0.713557	0.0781369	0.706769	0.136196	0.0805858	0.16232	0.0934301	0.0965405	0.0183391	0.105793	0.0266057	0.834249	0.534494	0.0449896	0.0248854	0.0610378	0.00681395	0.296123	0.130043	0.586179	0.210417	0.823381	0.0829363	0.13118	0.22833	0.0946372	0.464789	0.122766	0.573635	0.73324	0.126458	0.0572073	0.367383	0.27262	0.0899106	0.46162	0.119604	0.0345468	0.162616
AL513327.2	0	0.219606	0	0	0.0489898	0.0617026	0.275399	0.522341	0.160243	0.0373273	0.454237	0.202023	0.584192	0.497581	0.231505	0.176707	0.29459	0.0320007	0.0677369	0.297314	0.0529147	0.350724	0.394838	0.0264365	0.281493	0.253629	0	0.279135	0.105071	0.188921	0.379557	0.351612	0.392253	0.643248	0.14191	0.168748	1.20171	0.811165	0.370783	0.0515161	0	0.0568883	0.0931245	0.18977	0.184915	0.54017	0.09817	0.183896	0.0955557
LINC02313	0.355178	0.026752	0.0316037	2.6944	0	0	0	0.593886	0.546575	0.35013	0.566113	0.654628	0.458304	0.848602	4.37594	0.169518	1.90916	1.66456	0.259925	2.7381	0.541462	0.0498453	0.673379	0.85664	3.70342	1.53796	2.00305	0.510055	1.38875	0.0536994	3.91088	0.654173	0.936559	0.0747975	0.145213	0.53961	0.46113	1.56385	0.632354	0.351434	0.818234	1.60084	0.317639	0.346762	0.765882	0.219342	0.711554	0.201617	1.24941
MIAT	0.0996125	0.168813	0.122377	0.0921851	0.0768869	0.0515637	0.0439709	0.249434	0.111049	0.2039	0.616756	0.0971783	1.41649	1.43079	0.470291	1.62347	0.0744553	0.15915	0.096645	1.17079	0.804584	2.6426	0.473209	0.154109	0.111472	0.261925	0.198695	1.02248	0.447595	0.73334	1.50987	0.272335	1.12997	0.730638	0.90014	0.208089	2.00605	0.109265	1.1239	0.352808	0.0521546	0.503233	1.24895	0.817801	0.331673	0.343931	0.236111	0.931706	0.882938
C21orf62-AS1	0.249017	0.390515	0.377008	0.0829259	0.468835	0.334478	0.32868	0.136498	0.178734	0.144888	0.416235	0.0919367	0.306514	0.097338	0.149767	0.0295646	0.208979	0.0985136	0.0770642	0.0198973	0.0424949	0.348163	0.480916	0.0318461	0.0430594	0.218773	0.00393008	0.08006	0.0843806	0.177006	0.719704	0.192527	0.175007	0.144799	0.0949714	0.084699	0.369945	0.240747	0.287135	0.172382	0.233082	0.0533003	0.311611	0.272145	0.335896	0.161815	0.0624138	0.225041	0.187584
PRMT5-AS1	0.0978575	0.128986	0.239452	0.0409385	0.147468	0.0543617	0.0943576	0.273926	0.1451	0.0657727	0.256535	0.261049	0.120094	0.146127	0.526902	0.107032	0.186005	0.108075	0.144222	0.139702	0.128203	0.266081	0.260898	0.0854015	0.259812	0.182073	0.215576	0.392309	0.262283	0.0986339	0.255445	0.15489	0.142074	0.223253	0.141697	0.204423	0.299977	0.227862	0.140002	0.15129	0.0782768	0.267307	0.218787	0.175154	0.096973	0.154858	0.147754	0.165875	0.196437
AC027682.6	0.693194	0.683191	0.885835	0.13163	0.871691	0.852097	0.39007	0.171747	0.226966	0.535306	0.593884	0.193146	0.595757	0.0813191	0.16395	0.152517	0.219057	0.101982	0.035978	0.0473749	0.0140527	0.729616	0.104858	0.0982912	0.064077	0.0748407	0.0623827	0.0635403	0.0837117	0.568618	0.369599	0.526315	0.555581	0.279538	0.0904498	0.112037	1.05317	0.168592	0.281342	0.54725	0.45303	0.181295	0.230825	0.158392	0.0982162	0.122961	0.32589	0.0837215	0.186097
AC073896.3	0.387418	0.572383	0.755741	0.398955	0.946388	0.662209	0.467979	1.14787	1.37582	0.841273	1.125	1.12745	1.10347	1.93068	1.65638	2.4417	1.99182	0.377784	1.01776	0.957254	1.56171	1.25469	0.847502	0.652565	0.604211	0.877092	1.13445	0.855928	2.87551	0.991248	2.68173	1.61236	0.813889	1.06691	1.03565	0.679143	2.32148	1.85468	1.67701	0.221154	0.61026	0.61054	1.76567	0.989236	1.81445	0.993813	0.842869	0.93042	1.16227
AC148477.3	0	0.00808885	0	0	0	0.015909	0	0	0	0	0	0.0104177	0.01205	0	0.129328	0.279061	0.250652	0.00825087	0.174649	0.191644	0.0272864	0.00753571	0.0203606	0.0272649	0	0	0.12113	0.0719704	0	0.0108245	0.122329	0.0164832	0.00674242	0.165851	0.00731786	0	1.02248	0.181866	0.0341431	0.0132826	0	0	0.0800355	0.412403	0.177087	0.0066321	0.00632789	0.0812821	0.0082125
AC010491.1	0	0.0157815	0.0870034	0.0363605	0.0657167	0.0155194	0.0731164	0.387881	0.0582173	0.168994	0.363255	0.142276	0.0666109	0.0577621	0.219973	0.0629641	0.167949	0.0643904	0.0511114	0.0797655	0.119782	0.249939	0.0860683	0.0443287	0.283203	0.269346	0.0492348	0.247399	0.361175	0.0703961	0.334131	0.144716	0.179779	0.250038	0.109459	0.070739	0.37278	0.0709648	0.111023	0.0345528	0	0.0953901	0.135331	0.0863702	0.17275	0.0819492	0.238686	0.132153	0.181591
AC093484.4	0.342716	0.242	0.457422	3.87111	0.302318	0.0951926	0.177031	3.26177	3.50224	1.20933	0.539062	2.05705	0.793118	1.181	1.54768	2.0787	0.727172	1.7773	2.19454	1.37605	0.938801	1.08217	0.730971	2.89576	2.72974	2.43469	3.17095	3.81423	1.1347	0.64769	1.8055	1.52874	2.05752	2.84181	2.14555	1.10644	2.50285	2.33964	2.24727	0.158954	0.219312	1.40424	0.478897	1.7148	1.26338	1.03177	1.70385	2.02648	1.03194
AL132989.2	0.358543	0.169873	0.216118	0.154834	0.377495	0.359804	0.420599	0.859899	0.433838	0.0466425	0.873223	0.336586	0.992774	0.414503	1.09283	0.653215	0.417187	0.613129	0.409098	0.705869	0.859558	1.753	0.444035	0.264271	0.485737	0.316923	0.34244	0.863681	0.32823	0.533338	0.566499	1.02517	0.947609	0.596741	0.92209	0.281147	0.600643	0.631661	0.893535	0.171659	0.133223	0.687156	0.362022	0.982389	1.03427	0.535692	0.521343	0.722191	0.477609
MRPL20-AS1	1.4029	2.35418	2.78801	2.51446	2.45686	2.05148	1.69659	6.94855	4.06278	7.94552	3.05034	4.69054	3.46362	4.25141	3.8342	4.84945	5.05593	3.2097	2.99443	4.62223	3.32204	3.90323	4.72299	3.46183	4.51146	4.4126	4.01404	3.79225	4.42041	3.56366	7.34962	5.27225	5.64894	10.4652	4.63915	3.20489	5.8146	6.74075	3.37956	6.65027	3.45237	7.12187	4.60105	4.73336	2.84095	5.98173	4.44462	4.49412	5.45478
AC004816.1	0.909441	0.513744	0.776851	0.933403	0.304852	0.444586	0.225493	1.33601	2.0293	2.02938	1.6479	1.66737	0.964309	2.65758	3.66469	0.795767	3.66633	1.38345	1.5973	2.10329	0.953167	0.93808	0.620713	1.31607	3.66137	1.32907	0.923195	1.30601	6.50391	0.467495	5.11744	0.96314	2.08975	3.00687	3.16048	2.40413	1.69239	2.47187	0.902102	0.911102	0.535416	1.82591	1.11832	1.45614	3.5126	0.791897	1.9452	1.0669	1.64825
AC108058.1	0.888512	0.242501	0.173221	0.361963	0.228969	0.210744	0.54457	0.321933	1.65633	0.348922	1.45094	0.646428	2.21373	1.46554	0.152592	0.750454	0.243598	0.75358	1.49771	0.171026	0.0285362	1.05604	0.411667	2.21932	0.542162	0.354611	0.411704	0.989221	0.566634	0.932038	0.113717	1.26413	0.883756	0.268055	1.28061	0.606691	0.928898	0.405751	2.27572	0.620464	0.39609	0.398828	0.881655	0.760244	0.802524	0.943278	0.657361	0.26446	1.43717
AL390955.2	0.152022	0.744268	0.405807	0.310924	0.491709	0.478556	0.774805	0.204262	0.121845	0.238415	0.382587	0	0.405116	0.139698	0.0704124	0	0.322559	0.145995	0.0618066	0.189899	0.193128	0.186677	0.288217	0.0723662	0.183463	0.102855	0.0803754	0.109156	0.143808	0.421377	0.173164	0.23333	0.262469	0.560254	0.129486	0.230961	0.10965	0.128721	0.483317	0.987125	0.453985	0.103816	0.226591	0.173156	0.0964145	0.187763	0.0447877	0.263679	0.639393
AC243960.1	0.153746	0.0510889	0.205205	0.403573	0.11169	0.0904329	0.186866	0.356449	0.226158	0.158045	0.990077	0.171074	1.35471	0.635771	0.527799	0.877675	0.172703	0.208449	0.0330923	0.426067	0.448085	4.65483	0.604404	0.266917	0.183361	0.183568	0.229517	0.805226	0.547537	0.382857	0.216335	0.749574	4.23294	1.02847	1.15549	0.535863	1.70255	0.321625	0.767702	0.989933	0.150473	0.61143	1.48618	0.653389	0.54203	0.6367	0.303747	1.13798	1.7532
LINC01607	0.0990357	0.0186484	0.0220305	0.0552419	0.0145603	0	0	0.354848	0.127003	0.0443764	0.560788	0.144105	0.0416709	0	0.0917413	0.0525193	3.06444	0.0951098	0.0201322	0.070692	0.0629075	0.0694928	0.0234701	0.172859	0.334652	0.0502543	0.0872686	0.260738	0.37474	0.187165	1.16569	0.399013	0.0466329	0.851623	0.269935	0.0501538	0	0.0838566	0.0944581	0.183734	0.126751	0.101447	0.184518	0.0483445	0.0785125	0.0917398	0.627311	0.031232	0.113601
MIR100HG	15.6381	13.6138	24.4501	0.222512	13.1943	17.7018	21.7508	0.999863	0.288634	2.15234	11.1652	0.0292887	4.06841	0.466625	0.190698	0.254728	1.07742	4.74269	0.0357101	0.801335	0.172607	2.7388	4.24374	0.268288	0.1961	0.0835688	0.203169	0.312708	1.60291	15.2785	0.537764	4.75843	0.765128	1.29672	0.649007	0.628294	4.27632	0.506656	9.14184	2.64798	6.32798	0.202438	2.89656	2.13488	1.23074	2.46632	1.53807	0.555718	1.79674
AC147651.1	0.0594327	0.0671471	0.148734	0.0828786	0.0360437	0.045397	0.101311	2.41564	0.58234	0.284618	0.794601	0.0432396	0.146918	0.189445	0.304524	0.0768241	1.1507	0.184073	0.117796	0.962478	0.081402	0.480895	0.686631	0.226332	0.0161381	0.260115	0.216031	0.0853486	0.00702771	0.0673923	1.78977	0.765395	0.20639	0.324634	0.155664	0.0902941	0.257207	0.0377426	0.1488	0.0275654	0.0285244	0.19025	0.107964	0.674534	0.250895	0.588394	0.544989	0.144085	0.157651
AL049840.5	0.255775	0.842842	0.56897	0.237784	1.14693	0.568351	0.79273	1.22193	0.75851	1.08878	1.2874	0.837387	3.17483	2.14474	1.24391	1.28857	0.927114	0.786034	1.29986	1.34648	2.13239	3.29787	2.84891	0.953749	0.679084	1.644	0.450769	2.17323	0.564563	1.32125	1.04399	0.711543	1.5456	1.8628	1.00215	1.00386	2.85953	2.11158	1.68734	0.276804	0.900221	0.698674	1.47729	3.5168	0.89219	1.00696	0.489806	1.0486	1.02687
ABALON	0.260053	0.409785	0.210083	0.488613	0.4588	0.106448	0.271491	0.821436	0.283029	0.570364	0.809471	0.677133	0.351301	0.688616	0.70368	1.45348	2.59191	0.962174	0.27545	0.285768	3.9449	0.331342	0.768742	0.384406	0.495534	1.81272	0.463134	1.3169	0.854537	0.175894	3.07133	0.449035	0.554253	1.44118	1.18912	1.4452	2.97647	0.338985	0.345941	0.406282	0.78828	0.140203	1.82076	1.32291	8.34632	1.00796	0.925431	0.61508	2.01745
AL354928.1	0	0.0953881	0.0563437	0.0941888	0	0	0	0.113442	0.0203009	0.0851207	0.371839	0.0307128	0.0177625	0.436415	1.1145	0.10074	0.447853	0	0.102978	0.0677991	0.100555	0.0666489	0.330141	0.0401904	0.427942	0.321318	0.0892771	0.0303112	0.399338	0.0319121	0.120214	0.0971895	0.218653	1.4224	0.172593	0.320676	0.365383	0.562974	0.060395	0.195795	0.0810425	0.691879	0.0943823	0.0824285	0.160639	0.351942	0.0746219	0.0798769	0.290539
AL049796.1	0.383469	0.858155	0.856307	0.0411342	0.813144	0.475208	0.548537	0.039634	0.127668	0.0892177	0.510369	0.31118	0.217203	0.213463	0.0512344	0.0527944	0.352057	0.186967	0.053967	0.0473749	0.245921	0.232856	0.52429	0.0421248	0.0533975	0.187102	0.10917	0.180031	0.237183	0.529595	0.705598	0.263157	0.131951	0.186358	0.0452249	0.0784257	0.54254	0.121761	0.31651	0.342031	0.15101	0.151079	0.189606	0.172792	0.259571	0.252752	0.104285	0.146513	0.279146
Z94721.1	0	0.0764343	0.361185	0.377367	0.0596785	0.0375825	0.0838715	4.99955	0.260274	0.3183	0.851298	0.639862	0.910915	1.16566	2.06811	1.31847	1.18425	0.857619	0.495095	1.05033	2.03048	2.49227	1.01007	0.740704	1.81252	1.20153	0.536532	1.06869	2.8159	0.306854	4.73929	0.817717	1.59279	1.10415	1.31383	0.822263	0.731953	0.472592	0.54847	0.376536	0.129878	1.73251	1.17224	2.54292	0.772318	1.12804	1.13609	0.896074	0.970035
AC010595.1	0	0	0	0	0	0	0	0.104372	0.00862056	0	0	0	0.0452558	0	0.0622711	0	1.07449	0	0	0.134354	0	0	0.0127446	0.767988	0.700922	0.14554	0	0.154456	0.237404	0	3.35892	0.361116	0.118171	0.906012	0.0183224	0	0	0.0455353	0	0.0166284	0	0	0	0.0350023	0.00852668	1.13747	0	0	0
BCL2L1-AS1	0.104464	0.157365	0	0.971164	0.276452	0.0386879	0.143897	1.466	0.30142	0.327662	2.58519	0.354675	1.17213	1.63193	1.30639	1.71734	1.32991	0.321034	0.509656	0.186417	0.265422	2.30901	0.891237	0.795641	0.554706	1.13086	0.294567	0.65007	0.592921	0.184263	1.90388	0.761599	1.14774	1.24663	2.13549	0.264515	3.39066	0.619171	0.963145	0.129204	0.0891323	0.142677	2.02417	2.20976	1.98758	0.806403	0.954073	0.560046	1.95719
AF186192.1	0.387053	0.282954	0.364658	0.0507994	0.582439	0.733582	0.263443	0.530255	0	0.0918173	0.0572989	0.0662579	0.0957994	0.0941496	0.0316363	0.0181109	0.0241543	0	0	0	0	0.0718923	0.032374	0.0867045	0.0659441	0.346596	0	0.0653917	0.646131	0.137691	0.0259342	0.0786266	0.235855	3.02067	0.0232713	0	0.197064	0.0578346	0.195439	0.168959	0.407952	1.2594	0.0254519	0.0444566	0.0433191	0.126543	0.0603694	0	0
AC131212.1	0.194958	0.0881055	0.208168	0.0434989	0.30956	0.0866423	0.16113	0.122245	0	0	0.122661	0.0851038	0.131251	0	0.0541796	0.0775407	0.248196	0	0	0.125246	0.0743024	0.143641	0	0.111366	0	0	0.103076	0.0839911	0.0368849	0.103165	0.710628	0.0448847	0.0550799	0	0.0199269	0.0296193	0	0	0.148757	0.0361693	0.0748551	0.239646	0.0217941	0.133237	0.0556404	0.108357	0	0.442671	0.0670892
LINC00884	0.151536	0.196383	0.255793	0.343078	0.165127	0.128748	0.257853	2.02811	0.248627	1.4379	0.807597	0.304805	0.311305	1.49286	0.105281	0.684248	2.34527	0.0924538	0.347911	0.248148	1.08712	0.24863	0.424607	0.292783	0.813265	1.61027	0.622098	0.620841	1.73705	0.229108	4.43203	1.49812	0.709341	1.02776	0.847325	0.636501	0.183239	0.362288	0.399588	0.37209	0.142605	0.913094	0.139506	0.108783	0.2968	1.12298	0.646034	0.143366	0.853777
LINC01588	0.0295101	0.0812676	0.1157	0.152261	0.0569443	0.0348361	0.0213411	0.183385	0.138366	0.173552	0.259935	0.128819	0.600666	0.32033	0.330602	0.368251	0.234804	0.172168	0.130476	0.296219	0.286444	1.03859	0.228163	0.237053	0.371271	0.686956	0.331549	0.444971	0.572273	0.0906271	0.136558	0.159235	0.477656	0.374817	0.179091	0.271805	0.287349	0.400575	0.272666	0.188197	0.103863	0.355187	0.268036	0.480781	0.489535	0.100802	0.133672	0.219862	0.554298
AL035461.3	1.0687	0.47735	0.796124	0.693159	0.789259	1.24259	0.451903	10.7974	1.17129	1.23615	1.15713	1.5912	0.627449	1.062	2.07206	8.85693	3.08493	2.54913	0.788152	7.13167	0.852492	2.66825	0.247377	1.89294	8.06229	3.68256	2.26012	1.28487	3.19745	1.12728	5.97338	2.31738	1.42773	3.06184	4.01368	1.20829	2.20494	4.29301	1.0193	0.41498	0.0636173	2.0876	2.08375	1.52866	3.47562	1.8418	1.99895	4.49106	1.22587
AC022558.1	0.31554	0.259271	0.306291	0.128005	0.506084	0.254965	0.213373	1.0792	0.717329	0.385606	0.830203	0.459135	0.91731	0.830341	0.558026	0.684545	0.486917	0.198348	0.524811	0.552846	0.054663	1.6304	0.734191	0.35503	1.41242	0.84425	0.333658	1.52417	0.759798	1.12761	0.686171	0.924585	0.756398	0.392659	1.78851	0.828036	0.434496	1.093	0.957585	0	0.256991	0.470143	0.641342	0.728149	0.791385	0.611161	0.659188	0.407082	0.427755
AL035071.1	5.5124	4.3913	3.62976	1.00903	5.62275	6.00906	4.95495	6.85923	1.76923	3.4175	4.28336	2.42763	3.12686	2.70405	5.76592	3.06262	3.45569	5.6202	1.73676	5.48338	0.966593	3.82085	2.25065	2.61822	3.43392	2.92123	2.94677	2.4661	4.82146	4.19944	4.83805	3.63003	2.12369	6.39634	3.70415	1.73624	2.4861	3.51616	2.96105	1.14513	1.66599	2.75445	1.84457	4.33764	2.89529	2.49088	5.3204	2.59025	1.96283
AC083843.3	0.464445	0.576497	0.775562	0.213759	0.521769	0.374864	0.691977	1.10257	0.522821	0.349962	1.42568	0.666712	0.874582	0.533971	0.972373	1.01391	0.989875	0.837663	4.39466	1.29784	0.883061	1.37009	1.53699	1.76275	3.15791	1.13505	0.858897	5.01572	0.84324	0.495945	1.54678	0.812748	1.53968	2.32459	0.427883	0.433494	0.910347	0.859704	0.816429	0.227971	0.202582	1.05391	0.928966	1.17528	0.709317	0.503542	0.419699	0.593095	0.580532
TBILA	0.121021	0.0379804	0.0179474	0.210016	0.00593087	0	0.122249	2.88478	0.957047	0.650732	1.5313	0.743512	0.763823	1.0565	0.541852	0.240669	1.64055	0.705089	0.836447	0.179969	0.40358	0.799661	1.34797	0.934546	1.12946	1.67855	0.419457	0.415171	0.432489	0.172807	1.0492	0.688819	1.24734	0.792897	1.25759	0.347297	0.290967	0.657529	0.95548	0.32431	0.258148	0.743806	0.481023	1.34563	1.20247	1.29544	2.10361	0.184465	0.732659
CTBP1-AS	0.2547	0.393777	0.483083	0.0934677	0.345885	0.256917	0.182808	0.792517	0.464153	0.261291	0.35845	0.487642	1.09707	0.817643	0.335283	0.663793	0.195547	0.278075	0.506859	0.62077	0.194781	1.45329	0.933997	0.245677	0.888158	0.612207	0.287043	1.00103	0.285322	0.483884	0.431365	0.385782	0.757455	0.285832	0.380222	0.19857	1.02974	0.953453	0.731978	0.286003	0.145832	0.920021	0.524494	0.984841	0.468662	0.667451	0.156987	0.415351	0.184521
LINC01786	0.431568	0.630993	0.609896	0.0283209	0.380697	0.338462	0.314723	0.3411	0.048833	0.23888	0.191666	0.332452	0.106817	0.174963	0.141099	0.0403877	0.107729	0.058512	0.123854	0.244632	0.0483762	0.427523	0.180487	0.0241691	0.0735283	0.231875	0.0536881	0.145825	0	0.268672	0.231335	0.55524	0.286888	0.294038	0.23353	0.231412	0.988778	0.709348	0.266342	0.0941952	0.129963	0.104018	0.113516	0.421341	0.120753	0.399775	0.201937	0.240176	0.1456
AC011313.1	0	0	0	0	0	0	0	0	0	0.031888	0.208948	0	0.0199626	0.196188	0	0.113218	0.0503325	0.0273376	0	0	0.045204	0.0499361	0.0337303	0.0225842	0	0.120372	0	0.238459	0.13464	0	0.0540414	0	0.111698	0.0249779	0	0.072079	0	0.331417	0.0452504	0	0.242881	0.0485985	0.0265181	0.0231596	0.947813	0	0.0419323	0.0224427	0.272105
AC124067.4	0.0492681	0.0432935	0.0949838	0.580168	0.0289738	0	0.0407194	5.79603	0.300111	0.301709	0.275536	5.24126	2.51068	1.81851	5.14203	2.03792	0.156805	1.38791	0.0734457	1.84045	0	1.42894	7.30909	0.114658	7.84843	10.9168	2.2286	0.00786129	1.99889	0.397272	2.50669	0.0504127	3.72213	1.11248	0.302146	1.27247	1.95449	3.57374	0.871941	0.771854	0.301266	1.6374	0.642555	2.82725	0.775957	0.0253547	0.0822519	1.17047	0.445833
AL121832.3	0.049277	0.0596498	0.155029	0.0981663	0.058993	0.0743016	0.0436358	3.09927	0.121871	0.761769	0.128442	0.276564	0.189569	0.300804	1.04174	0.260386	0.321135	0.0973513	0.244704	0.516305	0.140853	0.470499	0.885857	0.147444	0.596384	0.617978	0.245645	0.985647	0.439509	0.0266078	2.58599	0.384916	0.371248	0.567046	0.197869	0.0481274	0.411278	0.505162	0.124212	0.711772	0.0135144	0.858106	0.137715	1.62884	0.458738	0.159764	0.363978	0.13653	0.104973
TNRC6C-AS1	0.207093	0.354303	0.544916	0.960433	0.323609	0.394437	0.220063	2.23136	0.634536	1.52714	1.10938	1.05468	2.405	1.90033	1.08938	1.64028	1.0483	0.835311	0.635083	1.21955	0.295977	3.57478	1.22836	0.718237	0.839746	0.987813	0.800857	0.811469	1.34894	0.407035	0.572886	1.34181	2.34869	2.29898	0.819476	0.683195	2.69511	2.35598	0.623602	0.856231	1.39339	0.903092	1.69	1.19867	3.7742	1.92111	1.13745	0.926455	0.838214
AC011731.1	0	0.113473	0.0893678	0.186743	0.0295324	0	0.0830091	0.869673	0.096599	0.0450038	0.589781	0.340998	0.225387	0.692205	0.697789	0.266309	0.390691	0.270073	0.204168	0.107537	0.0956953	0.352377	0.523643	0.38248	0.775733	0.203859	0.106203	0.192309	0.443378	0.126541	0.686423	0.423924	0.315282	0.528774	0.307971	0.305178	0	0.127563	0.127725	0	0.214238	0.411526	0.187127	0.228797	0.127396	0.341135	0.177539	0.190041	0.307219
AL035409.1	0.628887	1.65787	0.279791	0.0292326	2.011	2.18349	2.07907	0.422497	0.0504051	0.457916	0.593511	0.0762566	0.92615	0.0361191	0.109231	0.0833758	0.305793	0.513363	0.0639207	0.140282	0.0749004	0.110322	0.745188	0.0498943	0	0.0265933	0.0554164	0.0752596	0.0495758	1.92144	0.358174	1.17639	0.0987079	0.248322	0.0267831	0.199051	0.0567006	0.266249	0.674796	0	1.50915	0.0536833	0.263634	0.38374	0.473634	0.0970929	0.0463196	0.173535	0.420804
IGBP1-AS2	0.101545	0.114726	0.169416	0.0566418	0.156758	0.112821	0.188833	0.54576	0.146499	0	0.255555	0.258574	0.234998	0.104978	0.211649	0.363489	0.0269323	0.087768	0.0928906	0.135907	0.0483762	0.614565	0.180487	0.193353	0.220585	0.128819	0.214752	0.182281	0.432266	0.172717	0.231335	0.0876695	0.334703	0.160385	0.493007	0.308549	0.384525	0.451403	0.193704	0	0	0.416072	0.255412	0.247848	0.241506	0.211645	0.157062	0.408299	0.1456
AC104825.1	1.8198	3.40555	3.54168	0.406927	3.17523	2.7077	1.9314	0.430863	1.63462	0.441838	2.98092	0.34995	2.27689	1.89512	0.172661	0.570742	0.493286	0.563563	1.85292	0.686685	0.110756	1.80994	1.96065	0.400698	0.121902	0.284759	0.199211	0.62743	0.978286	3.71797	1.54781	1.60573	0.849339	0.502257	0.58997	0.493272	1.03215	0.666923	2.03389	0.758519	0.882379	0.328478	1.0082	0.97052	0.438524	0.887426	0.290506	0.595383	1.19085
AC068305.2	0.164256	0.106044	0.187914	0.471198	0.0206993	0.0260708	0.0193937	0.126115	0.18055	0.283889	0.118108	0.136575	0.236961	0.323445	0.489081	0.149325	0.224048	0.351546	0.0286203	0.251243	0.156503	0.0493963	1.30126	0.379781	0.067964	0.428655	1.21582	0.438065	0	0.177385	0.641486	0.216093	0.331472	0.34591	0.119921	0.891247	0.609301	0.238425	0.179045	0	0.210224	0.240366	0.839407	0.206183	2.67876	0.239102	0.082958	0.2442	0.699823
ELF3-AS1	0.429606	0.332824	0.114679	2.58804	0.0974486	0.0954617	0.0405787	7.1577	3.23472	7.0785	1.51364	3.53634	1.5494	3.16387	6.08885	2.39214	1.54961	2.41887	1.42225	3.601	0.842047	1.34362	1.51843	3.49408	4.76389	3.28865	2.56989	1.48065	4.20329	0.352598	5.50871	3.80085	3.00543	3.51546	2.81028	4.32637	2.97472	3.61682	1.46339	1.63958	3.01622	2.53981	2.07194	2.3368	1.05093	5.82155	7.65915	2.87994	3.15385
AC105429.1	0.0650997	0.0404523	0.130333	0.0980437	0.100496	0.043397	0.091467	0.317808	0.0939191	0.0350042	0.274422	0.0899889	0.19996	0.0942202	0.28494	0.137228	0.158847	0.0862763	0.142923	0.0871283	0.0930405	0.212413	0.0694248	0.0650771	0.339395	0.128832	0.0791634	0.369273	0.0862155	0.140255	0.207629	0.13489	0.122614	0.0582652	0.169675	0.153301	0.183125	0.417548	0.406694	0.0120775	0.0666543	0.0733533	0.149187	0.104869	0.0959928	0.153775	0.126583	0.11702	0.0858751
AC104958.2	0.102725	0.36107	0.121872	0.318331	0.211438	0.139493	0.169801	3.1081	1.00996	1.85652	0.114899	0.232513	0.220918	2.07674	11.2921	1.65243	21.1543	0.105229	0.835283	1.45428	0.0326253	0.528596	0.892625	0.304264	4.85963	4.07742	1.49658	0.737591	2.20262	0.310619	17.8116	4.90081	1.4296	1.86284	0.769973	1.63002	0.419863	5.6537	0.359247	2.24459	0.964128	5.56528	0.854879	0.936044	0.423472	0.401774	0.433785	2.26767	2.52685
AC084018.2	0.0299728	0.225755	0.240028	0.122604	0.149826	0.127654	0.0454157	0.129767	0.39398	0.154449	0.132005	0.261677	0.336308	0.578404	0.131885	0.270212	0.16429	0.0402986	0.359484	0.219296	0.14755	0.841271	0.497221	0.228285	0.0361719	0.116605	0.232422	0.315646	0.189023	0.253014	0.421075	0.24727	0.437512	0.636463	0.117437	0.174557	0.778279	0.266479	0.262052	0.101945	0.0383607	0.133045	0.580775	0.482833	0.389689	0.194353	0.0838888	0.203224	0.200556
PPP1R14B-AS1	0.392659	0.295751	0.0291156	2.23892	0.0577292	0.169656	0.288469	1.9345	2.93734	5.51293	6.06639	2.03147	1.10145	1.20276	0.969969	1.12791	3.42514	3.79608	2.15516	13.1966	0.893744	0.574014	1.39582	5.37902	9.09829	1.63827	3.04484	7.42442	2.22867	0.857512	0.646053	1.75779	1.91054	0.895816	2.36346	2.91648	0.094406	1.91174	7.92713	2.30684	8.98997	1.65357	0.951055	0.766709	4.02599	2.4653	4.64659	3.32275	0.850771
COL4A2-AS1	0.627043	0.735681	0.836913	0.161429	1.55302	0.509104	0.817229	0.540075	0.0231957	0.226936	0.819374	0	0.466791	1.36296	0.134044	0.287762	0.127928	0.69483	0.0882461	0.206578	0.0459574	0.380763	0.480094	0.137764	0.17463	0.269233	0.102007	0.1039	0.136884	1.27619	0.137355	0.305382	0.181696	0.253942	0.345105	0.183201	0.417484	0.122524	1.0351	0.134228	0.123465	0.148226	0.323521	0.565093	0.0458862	0.111702	0.0426312	0.0228167	1.10656
AC092168.2	0.236125	0.0820843	0.242427	0.547103	0.368517	0.181623	0.285226	1.75716	0.366861	0.146498	0.571391	0.528585	0.336273	0.625913	1.00954	1.19921	0.385391	0.98381	0.221538	0.369506	0.0173061	0.535298	0.413231	0.432313	1.23629	0.350238	0.537779	0.391256	1.16838	0.961147	0.351721	1.2127	0.547368	0.401632	0.556954	0.827853	1.21839	0.968912	1.28197	0.202185	0.0232465	0.409326	0.324875	0.372394	0.518379	1.2619	0.353179	0.601444	1.00007
AC004847.1	0.0749635	0.207885	0.17282	0.136847	0.126243	0.151431	0.0675888	0.207551	0.0917632	0.641263	0.883261	0.0793292	2.18501	2.23568	0.729142	0.514991	0.130137	0.353414	0.0581842	0.313758	0.46751	3.69406	0.377917	0.123274	0.167776	0.352727	0.158536	0.440393	0.489946	0.24213	0.163015	0.353017	2.00878	0.566885	0.696557	0.507325	0.855286	0.129833	0.617487	0.910307	0.375046	0.712041	1.14274	0.685297	0.518651	0.35983	0.283093	0.490004	0.938056
AL158166.1	0	0.277615	0.468519	0.352446	0.154826	0	0.290121	1.10053	0.303857	0.754997	1.94353	0.561853	1.24069	1.25804	1.56084	0.837691	4.20819	1.21361	0.385333	0.977208	4.51522	0.517263	0.598962	0.634976	1.83008	0.285	0.25983	2.77254	1.32826	0.132681	1.27951	0.929391	0.793388	1.2567	3.83908	1.59992	0.759574	2.45213	1.00441	2.80034	0.269559	0.215746	0.981028	0.89105	0.434125	0.682856	1.86153	0.697416	1.2885
AP005482.4	0.868213	1.30788	1.42436	1.39233	1.06903	1.48712	1.16605	1.92807	1.39174	1.84791	1.63875	2.15817	1.29382	3.34091	1.6588	2.21577	2.87839	1.52168	1.08102	1.99477	1.10298	1.999	1.28597	0.464953	2.30511	2.53323	2.54381	1.5585	2.32703	1.47673	1.99852	1.87393	1.37975	8.60864	1.90424	0.851884	0.821922	2.61895	2.34624	0.671141	1.08803	2.0381	1.09188	1.74826	2.03046	1.69228	2.22215	2.78934	0.684683
AC098869.2	0.0604325	0.221899	0.0806591	0.421364	0	0	0	1.12325	1.01717	0.0812366	0.209121	0.417686	0.775552	0.708051	0.440853	0.673003	0.144253	0.365632	2.13756	0.549996	0.302295	0.715587	0.665958	0.978091	0.67826	0.628645	0.655001	2.86388	0.886095	0.0685259	0.791625	0.817401	0.853675	0.334072	0.216191	0.298392	0.163458	0.556474	0.7349	0.0840873	0.0193361	0.866655	0.337783	0.973507	0.431181	0.783726	0.173591	0.871905	0.502572
AC129492.1	0	0.0326244	0.0867175	0.0483213	0.0254725	0	0.0477318	0.44619	0.0833193	0.116451	0.127176	0.0525215	0.218703	0.0398031	0.310962	0.011485	0.880749	0.565724	0	1.11305	0.502118	0.250746	0.0205298	0.0206187	0.376364	0.0879171	0.633588	0.487248	0.655587	0.0600298	0.748297	0.274234	0.183559	1.29984	0.162332	0.0877414	0.343661	0.816033	0.17902	0.48215	0.0184786	0.221845	0.225963	0.923288	0.20603	0.0401235	0.0829465	1.81673	0.0910886
ASH1L-AS1	0.646312	0.839735	1.16455	0.93733	0.978722	0.70611	1.14846	1.92015	1.44009	0.926729	1.77565	3.15046	1.02433	1.14329	2.18529	2.53631	1.55419	1.21656	0.696334	2.01836	0.810812	2.02948	1.34787	1.45626	1.07638	1.72727	1.11626	2.22754	1.99722	0.936446	2.45399	2.13278	1.89698	3.72028	1.49737	1.44015	1.67822	1.9017	1.79795	0.879311	0.840969	1.78753	1.6738	1.87196	0.953021	1.85597	1.38049	0.94777	2.06347
LINC01126	0.0870323	0.232414	0.168963	0.0353065	0.328032	0.0791151	0.124245	0.396886	0.144586	0.095722	0.268811	0.0690757	0.519342	0.468956	0.648641	0.22028	0.0923323	0.200597	0.144754	0.635359	0.354313	0.532976	0.461261	0.0677938	0.171871	0.377396	0.0669307	0.352225	0.209567	0.251206	0.585804	0.182156	0.663145	0.516524	0.258784	0.168287	0.479371	0.180883	0.181112	0.117429	0.0405048	0.178303	0.53953	0.548443	0.233334	0.395774	0.104895	0.149709	0.462859
AC129507.3	0.0713209	0.0161157	0	0.461479	0.0377484	0	0	0.523867	0.644805	0.153397	0.915402	0.394354	0.240075	0.550529	1.62527	0.850995	0.121063	0.131508	0.260969	0.336	0.0271818	0.225205	0.932995	0.0679011	0.743659	2.01221	0.226248	0.0819366	0.350831	0.129396	1.07236	0.574701	0.738823	1.03635	0.102057	0.0650132	0.95683	0.724675	0.258493	0.185244	0.054768	1.81183	0.462427	0.668456	0.88204	0.171774	0.189109	0.350872	1.06353
LINC02709	0.0296881	0.0559028	0.105666	0.10488	0.0218239	0.049477	0.0408948	0.150696	0.0999389	0.37913	0.124525	0.31679	0.129082	0.347838	0.151258	0.0669113	1.67454	0.245197	0.0784559	0.121851	0.17915	0.145824	0.112571	0.0376861	0.21497	0.261124	0.0418571	0.270014	0.159143	0.0523665	1.62885	0.125309	0.414718	0.521006	0.242757	0.195451	0.042827	0.276516	0.240685	1.30352	0.0759927	0.182466	0.143815	0.347816	0.127094	0.178757	0.231783	0.159162	0.334868
AC008946.1	1.17549	1.22322	2.80755	0.897254	0.81863	1.51223	1.78966	0.415639	0.416531	1.03958	0.467102	0.495125	0.338415	1.06598	0.859667	1.00888	1.50962	1.31902	0.301839	1.02676	0.294739	0.716305	0.39587	0.500662	1.38874	1.00461	0.654204	0.577497	2.04839	0.280614	6.27201	0.569747	0.466108	0.846876	0.474271	0.375975	1.13792	1.25725	1.23917	0.459118	0.395908	0.126749	0.51871	0.513416	1.02999	0.401171	0.519473	1.4633	1.0645
AL158151.1	0.267522	0.1672	0.167135	0.152398	0.130547	0.1581	0.31519	0.0509861	0.136863	0.619767	0.193384	0.0745402	0.0574796	0.0549206	0.237272	0.0633882	0.102656	0.0590363	0.0624819	0.0426609	0.254895	0.11383	0.13759	0.130057	0.00824301	0.0577661	0.156489	0.171653	0.150764	0.141994	0.285276	0.0917311	0.0804051	0.37159	0.0756318	0.207542	0.135482	0.0578346	0.434309	0.0633595	0.0145697	0.0466444	0.101807	0.0889133	0.0433191	0.0896348	0.0352155	0.0484655	0.124052
AL022328.4	0.845662	1.3817	1.58019	1.07404	2.8003	1.12748	1.1828	1.07216	0.262776	1.03185	0.818556	0.265032	0.65691	0.609731	0.43387	0.34152	0.524494	0.209907	0.222158	0.752224	0.28511	0.890095	0.96197	0.235341	0.678282	0.673387	0.357688	0.635233	1.32919	0.452413	3.71971	0.584083	1.06594	0.712357	0.332447	0.256957	0.872713	0.214814	0.905845	0.579287	0.499532	0.239886	0.479949	0.368355	0.173276	0.735156	0.344968	0.356952	0.507403
AC087392.3	0.103889	0.142525	0.326842	0.0496705	0.117827	0.0906906	0.0183992	0.15953	0.107057	0.169579	0.112051	0.637058	0.137383	0.112515	0.2784	0.212501	0.18894	0.171035	0.235323	0.460828	0.212111	0.413958	0.179376	0.0423888	0.612547	0.301239	0.141241	0.937765	0.168473	0.168289	0.245126	0.367312	0.314473	0.320358	0.250296	0.101465	0.690455	0.452395	0.24064	0.027534	0.0474864	0.334458	0.248863	0.202854	0.232961	0.137479	0.177084	0.210616	0.263872
LINC01419	0	0.00967364	0.011428	0	0	0	0	0.421833	0.0329406	0.0230197	0	0.0124588	0.0144108	0.0236044	0.0118974	0.00681094	0.181673	0.207216	0.0104433	0.0183353	0.00815812	0.00901214	0	0.105972	0.235595	0	0.0181078	0	0	0	0.117036	0.788506	1.653	40.201	0	0	0	0.0543744	0	0	0	0	0.0382866	0.00835937	0	0.0396574	0.0151353	0	0.0294646
TYMSOS	0.360273	0.452263	1.37133	2.30731	0.623842	0.266851	0.187479	0.705196	1.82238	2.38562	0.470133	3.59191	0.763568	0.588564	2.15075	3.2161	1.57132	5.39746	3.02713	5.98621	6.24239	0.800538	0.360492	0.622478	3.14978	1.99066	4.44453	6.24678	1.96911	0.595132	4.33176	0.721926	1.97287	1.93891	1.69118	1.27715	1.09718	3.60981	1.04359	0.569369	1.41744	0.765427	2.13305	0.37779	5.33145	0.877591	2.00489	5.88278	3.03056
LINC02582	0	0.00646752	0.0229214	0	0	0	0	0.00512774	0.0330347	0.00769516	1.50549	0.00832957	0.028904	0.0236719	0.0318171	0.0136608	0.170046	0.00659707	0	0.23904	47.4632	0.0180758	0	0.0109	0.0331605	0	0.0121064	0	0.0216608	0.00432743	0.0065206	0.0922552	0	0.186857	0	0.00869701	0.0371607	0.0727064	8.59932	0	0	0.328377	0.00639932	6.25949	0.0108917	0.00530277	0.101191	0.0108317	0
LINC00861	0.0728061	0.0694038	0.100211	0.0736076	0.0762662	0.0353895	0.0394888	0.356653	0.0612716	0.201857	1.18526	0.079454	2.07548	0.467283	0.208654	0.73117	0.0506886	0.086526	0.0388505	0.302071	0.149578	7.5937	0.469095	0.0909761	0.0494235	0.233212	0.0240583	0.633856	0.309926	0.216712	0.0699734	0.348334	2.20477	0.301856	0.239527	0.290356	1.64926	0.0606839	0.332014	0.468532	0.06115	0.27501	1.21575	0.39983	0.207787	0.366719	0.197069	0.684501	0.94997
AC009095.1	0.196428	0.321791	0.458802	0.208178	0.199266	0.130944	0.186697	1.67154	0.340064	0.184835	0.803308	0.485891	1.00833	0.487362	0.518588	1.14063	0.302166	0.339555	0.287499	0.410118	0.271377	1.64366	0.698263	0.364669	0.48359	0.727626	0.373873	0.62058	1.07773	0.868667	0.906172	0.599207	0.878675	0.475711	1.04401	0.432719	1.04135	0.661129	1.07726	0.200431	0.0628497	0.462786	0.559941	0.910925	0.597974	0.454894	0.347223	0.176545	0.32671
AC015982.2	0.224055	0.442991	0.411188	0.499909	0.419995	0.715684	0.69442	0.827882	0.781171	0.715319	0.599112	0.855796	0.54208	0.887908	1.63448	0.601516	0.653673	0.64552	0.478237	1.55933	0.800548	0.766439	1.03541	0.399959	1.62237	1.10851	0.533071	1.4479	0.953773	0.592811	0.988958	0.644795	2.08364	0.973172	0.515272	0.723348	0.787833	0.604714	0.560959	0.259796	0.107534	0.803287	1.28365	0.792953	0.692733	0.596704	0.222782	1.03337	0.578266
AC080038.2	0.417555	0.586504	1.20499	0.062949	0.577392	0.514073	0.68088	0.101088	0.0868331	0.303405	0.298212	0.0328419	0.446355	0.0933337	0.14113	0.107724	0.179588	0.0910384	0.0550582	0.30208	0.053763	0.487007	0.417215	0.0429766	0	0	0.0835329	0.0810313	0.298915	0.716613	0.0899831	0.58459	0.159417	0.130712	0.0807438	0.0857266	0.0488391	0.272334	1.25935	0.481546	0.245538	0.0231201	0.315391	0.176286	0.107359	0.355432	0.149616	0.0106768	0.064725
AC068533.3	0.451299	0.473458	0.559323	0.395581	0.255923	0.42978	0.293066	1.32826	0.52707	0.216665	1.41971	0.985013	1.05797	0.888673	1.1198	1.25647	0.649775	0.594389	0.629081	0.552238	0.214999	1.62861	0.687547	0.797939	1.82064	0.425295	0.20452	0.87955	1.76865	0.99911	1.10156	1.29877	1.0018	1.05223	1.44973	1.02846	0.837035	1.92429	0.584167	0.179414	0.165027	1.71707	0.900895	1.57359	0.919995	1.04513	0.227929	0.975922	0.258836
AC108134.3	0.186607	0.621389	0.432585	0.120524	0.216593	0.360095	0.235401	3.87094	0.434526	0.541302	3.70758	0.200073	1.00833	4.37272	4.62635	0.851568	0.0729365	0.249007	0.107812	0.767656	0.786059	2.66706	0.768089	0.467524	9.65757	0.608016	0.373873	0.479539	0.687518	0.67563	4.97835	0.746182	0.739937	0.392978	0.411583	1.79056	1.5939	0.187112	1.76108	0.510189	0.163409	0.321938	0.735608	3.73	0.345704	0.500383	0.572917	0.204421	0.405571
LINC00265	1.32531	2.33339	1.87492	0.858191	1.30186	0.929006	0.919131	7.61729	2.73032	1.36006	2.78824	2.53069	4.57728	3.25599	10.5148	3.68484	6.40028	2.11032	2.69753	2.3904	1.58542	5.04734	5.3919	1.67572	4.29875	4.11993	1.90981	3.65635	1.79553	1.89945	13.6057	2.18014	3.96872	2.50045	2.11526	1.56253	2.21642	2.58067	2.61983	1.63659	0.476221	5.84147	3.75295	6.84506	1.95683	3.43131	1.79585	2.65802	3.16515
AL024507.3	0.288392	0.165771	0.2296	0.0733769	0.138357	0.0843197	0.125449	0.317247	0.228713	0.278852	0.477491	0.250308	0.195856	0.425417	0.189818	0.277701	0.676321	0.134107	0.0863948	0.232942	0.159083	0.186387	0.165467	0.313099	0.395664	0.297816	0.208651	0.239769	1.00509	0.466619	0.242053	0.425166	0.443122	1.1827	0.263742	0.415085	0.426972	0.186356	0.270237	0.497489	0.271968	0.155481	0.265831	0.355653	0.144397	0.993599	0.438237	0.210616	0.516523
DNM3OS	1.76013	2.6132	2.9914	0.0833445	2.6361	2.95494	2.31423	0.634408	0.310411	0.425812	2.48933	0.269593	1.4787	0.71261	0.560569	0.556244	0.383609	0.743873	0.0947663	1.48143	0.159448	2.25208	1.21102	0.532025	0.203401	0.288114	0.331793	0.424851	0.723683	4.0482	0.401665	1.61336	0.391179	0.541215	0.754444	0.603831	0.982879	1.12726	4.36938	0.349277	1.41511	0.404066	1.04896	1.17576	0.466232	0.761253	0.670869	0.27424	0.315361
LINC00519	0.324625	0.517781	1.09594	0.0639089	0.269516	0.360671	0.34721	0.37631	0.0734644	0.128347	0.0720857	0.0555712	0.257113	0.105286	0.159202	0.288606	0.101292	0.0220064	0	0.184012	0.0727771	0.502473	0.0543048	0.0363599	0.027654	0.0193796	0.121152	0.137112	0.469661	0.202095	0.0435025	0.373688	0.215797	0.32171	0.253733	0.0870338	0.454519	0.169773	0.49175	0.212561	0.782064	0.0782422	0.213467	0.261003	0.254325	0.30071	0.253162	0.036132	0.306656
GSN-AS1	0.839412	0.988527	0.802866	0.0945596	1.05885	0.39492	1.38075	0.200836	0.302425	0.1801	1.36935	0.183013	0.860557	0.618097	0.132975	0.219673	0.585951	0.110286	0.303479	0.210785	0.109418	0.97561	0.874771	0.148379	0.13463	0.255291	0.0636073	0.435844	0.258651	0.975601	0.118351	0.50045	0.424866	0.313816	0.310213	0.299091	1.09455	0.125019	1.26742	0.887715	0.30095	0.117634	0.715238	0.758124	0.241907	0.671195	0.212664	0.134515	0.266591
AC073343.2	0.50235	0.481887	0.632534	0.0211479	0.894634	0.452823	0.681532	0.186786	0.100278	0.0254825	0.45322	0.0275834	0.430721	0.130649	0.250236	0.105555	0.100555	0.262154	0.0693637	0.0507424	0.252866	0.18955	0.161729	0.0812144	0.137264	0.721445	0.0100225	0.421952	0.233122	0.401247	2.42921	0.447344	0.0803349	1.39724	0.0871912	0.144001	0.102548	0.0481534	0.216965	0.0527534	0.121308	0.0194182	0.349657	0.286865	0.721355	0.166821	0.0418866	0.0896726	0.108723
AC092111.1	0.197791	0.530181	0.243286	0.00432657	0.485798	0.284387	0.224373	0.111167	0.0857923	0.119908	0.195205	0.0169295	0.381851	0.0588038	0.064667	0.0431901	0.0370299	0.0491637	0	0.0249148	0	0.265332	0.12132	0.0110769	0.0168493	0.0118078	0.00410095	0.0167082	0.0146749	0.316631	1.41364	0.116075	0.04748	0.763641	0.0158561	0.0471369	0.268543	0.019703	0.196047	0.0431705	0.148908	0.0317815	0.0823737	0.253686	0.0442737	0.136517	0.0274221	0.355908	0.26247
AC112512.1	0.136798	0.278199	0.31648	0.0813928	0.168943	0.202651	0.150749	0.857766	0.561375	0.0612972	0.768881	0.358294	0.537228	0.364555	0.39284	0.529579	0.251557	0.0945903	0.355951	0.35153	0.0955837	1.0463	0.16858	0.43413	0.528292	0.296177	0.29895	0.458383	0.414103	0.737677	0.280482	0.89235	0.549668	0.432128	0.960121	0.609643	0.572287	0.718154	0.84374	0.287632	0.0700325	0.224207	0.18351	0.320536	0.156167	0.295681	0.298239	0.258845	0.115073
AC068491.3	0	0.0485598	0.114733	0	0	0.0477534	0.0177616	1.07801	0.454727	0.115554	2.35266	0.594135	1.12126	1.36263	0.358336	2.3078	0.661174	0.71822	0.471811	1.1505	0.778091	2.37506	0.336134	1.04346	4.76168	0.545251	0.20452	1.51221	0.447245	1.05597	0.269271	1.08849	1.2143	0.882512	1.77922	0.489745	1.81358	1.25557	1.12734	0.0398698	0.0825135	0.396247	1.20119	1.63653	1.14488	1.59258	0.968699	0.691278	0.320464
AC026691.1	0.80709	0.554405	0.818688	0.0792339	0.740433	0.674324	1.03526	0.196644	0.111781	0.216987	0.584977	0.253666	0.271677	0.106799	0.098689	0.0719049	0.150698	0.178582	0.102378	0.442447	0.104583	0.169899	0.266247	0.0614712	0.102856	0.131055	0.0682746	0.268894	0.0732944	0.375834	0.382443	0.28987	0.474282	0.367127	0.092393	0.117714	0.377226	0.0328026	0.289439	0.203638	0.214854	0.105823	0.33924	0.340401	0.2027	0.179432	0.0856006	0.0427601	1.08132
AC099343.3	0.26578	0.193036	0.15203	0.254145	0.150719	0.126553	0.360876	0.816253	0.511252	0.204157	0.477769	0.38673	0.447324	0.366351	0.896885	0.679555	0.221544	0.32817	0.231549	0.772409	0.434117	0.919159	0.215952	0.379553	0.467376	0.192666	0.100372	1.52669	0.538757	0.330077	0.259493	0.677457	0.607859	0.559709	0.52391	0.144211	0.985896	0.313454	0.651844	0	0.145782	0.544502	0.551778	0.185344	0.469564	0.316543	0.167791	0.574741	0.544407
AC008750.1	0	0.0598114	0	0.0885891	0	0	0	0.0948424	0.0254587	0.142329	0.16654	0.154063	0.824186	0.291889	0.147122	0.379004	0.168491	0.0305047	0.0322851	0.141707	0.252205	1.08657	0.225828	0.252007	0.0383334	0.107454	0.0279898	0.380122	0.450716	0.0200099	2.02013	0.182823	0.747833	0.864023	0.0270553	0.160859	0.572768	0.437051	0.0504929	0.196432	0.13551	0.108458	0.384675	0.284269	0.201452	0.147119	0	0.100171	0.151814
AC090152.1	4.4382	5.0396	5.72421	0.841876	6.12962	5.38758	4.48325	0.729519	2.21337	0.85373	2.22825	1.10894	1.31413	0.133887	1.47426	0.546798	0.0158534	0.508027	0.537678	1.016	0.121024	1.91889	0.934927	0.967429	0.400356	0.121325	0.466144	0.697436	0.664395	1.89216	1.34471	0.817091	2.46274	1.11717	0.526949	0.578927	0.662873	0.635816	2.54411	4.87934	2.2281	0.56637	0.59303	0.583573	0.220348	0.498332	0.132076	0.466544	0.779923
AL133230.2	0.105049	0.0833996	0.102314	0.0316735	0.0626123	0.00946322	0.192415	0.282294	0.103766	0.083964	0.221501	0.123936	0.351218	0.50484	0.287989	0.164866	0.313253	0.0687105	0.100424	0.115516	0.146078	0.591689	0.310852	0.167587	0.0740092	0.170001	0.0870632	0.366946	0.209489	0.0815579	0.320166	0.388922	0.344913	0.24514	0.191528	0.146657	0.620492	0.0504839	0.159768	0.231761	0.0181684	0.261746	0.279299	0.410238	0.205272	0.370829	0.120449	0.120873	0.153065
AC114488.1	0.242395	0.497923	0.294112	0.467079	0.466522	0.0979308	0.418884	1.48041	2.24657	0.918276	1.05368	1.34668	0.593405	1.0631	9.46135	0.771261	3.64693	0.838029	0.26877	0.755005	0.335932	0.487067	8.71063	1.38463	2.61679	7.22344	0.652433	1.36072	0.333525	0.649663	1.78213	0.837087	2.84303	0.719288	0.653172	3.81653	3.90994	2.99468	0.840693	0.367935	1.46653	1.3092	1.40412	2.40953	3.06063	2.55156	2.57086	2.52258	3.46291
AC022126.1	0	0.0248122	0.0586241	0.0735006	0.13561	0	0.0726038	0.098361	0.147858	0.206653	0.193444	0.0319558	0.591403	0.211903	0.213612	0.349391	0.163093	0.430256	0.0535727	0.211629	0.418499	0.0462309	0.0312275	0	0	0.0445763	0.232226	0.31538	0	0.0664074	0.825521	0.0252807	0.0413641	0.161872	0.0224472	0.100096	0.427692	0.16736	0.230411	0.244463	0.0281075	0.134978	1.49758	0.686117	13.6219	0.0406873	0.116463	1.53753	0.100766
AL021707.3	0.222408	0.837587	0.263864	0.413528	0.762967	0.713854	0.959933	1.1732	0.689268	0.664383	0.653012	0.359578	2.5371	2.07784	1.40785	1.14013	1.10111	0.256309	1.1755	0.846695	1.01246	1.87275	1.12443	1.05872	1.00205	1.37937	0.627142	2.76804	0.65455	1.13954	1.1541	1.10943	2.02468	0.754598	0.681978	0.37544	1.7646	0.81605	0.730661	0.64185	0.569296	0.75941	1.57463	0.989181	1.19896	1.03011	0.633401	0.537729	0.907084
CRTC3-AS1	0.0816501	0.153747	0.23612	0.166996	0.132047	0.0604776	0.134966	0.633868	0.17015	0.23781	1.14729	0.237615	0.194682	0.262609	0.416	0.346397	0.750727	0.17251	0.24897	0.189417	0.311185	2.27741	0.29025	0.207293	0.512393	0.455754	0.0719487	0.25405	0.386194	0.236607	2.03062	0.438622	0.422912	0.515845	0.375551	0.206747	0.117786	0.362962	0.40236	0.15148	0.0870833	0.306674	0.304252	0.478292	0.310703	0.264723	0.288663	0.308991	0.390244
AC007686.3	1.02707	0.886108	1.05678	0.204159	0.929064	0.946084	1.08036	0.598837	0.416684	0.346415	0.418264	0.347802	0.496585	0.437583	0.384027	0.418893	0.336789	0.219508	0.428197	0.223936	0.302473	0.73117	0.700994	0.202675	0.302885	0.34492	0.288294	0.391525	0.508752	0.530783	0.604095	0.51591	0.527579	0.511234	0.500076	0.539042	0.622275	0.431662	0.662561	0.353374	0.238998	0.482041	0.555284	0.470371	0.259368	0.321747	0.429124	0.303874	0.616905
AC067750.1	2.11316	1.96706	1.53769	0.250838	2.25023	1.59836	1.13309	0.174672	0.068896	0.160487	0.93142	0.202671	0.514064	0.238618	0.38155	0.136121	0.242761	0.48843	0.223278	0.136351	0.130815	0.320434	0.517766	0.178072	0.121027	0.171648	0.0652255	0.174305	0.135525	1.21087	0.645958	0.52682	0.200504	0.194851	0.0833856	0.392993	0.443477	0.272941	0.626281	0.188268	0.397275	0.118218	0.371469	0.209805	0.17415	0.223028	0.167073	0.171308	0.219114
LINC00412	0.0310076	0.0700648	0.124158	0	0.191468	0	0.128137	0.361079	0.208761	0.0416821	0.234107	0.180474	0.0260939	0.170964	0.430857	0.197323	0.164479	0.0357341	0.189099	0.0332	0.029544	0.195821	0.440903	0.0885624	0.493953	0.283219	0.0327881	0.178115	0.175994	0	0.635759	0.249858	0.321212	0.130599	0.253547	0.518197	0.201287	0.551357	0.0887232	0	0	0.127051	0.069326	0.272456	0.17699	0.17234	0.0548116	0.264022	0.0711359
AL356417.2	0	0.125298	0	0	0.0838548	0	0.0654715	0.127726	0.0914283	0.383354	0.697764	0.0230533	0.373314	0.109192	0	0.0756164	0.117657	0.273875	0.0579719	0.831212	0.060382	0.250136	0.0450558	0.0754181	0.0688321	0	0.100518	0.0682555	0.479594	0.515	0.21656	0.455945	0.0746013	0.300282	0.129549	0.0240702	0	0.08049	1.34488	1.17572	0.608312	0	0.371932	0.232018	0.331586	1.05668	0.99421	0.0599563	0.0545202
AC005165.1	4.76961	1.34346	1.11859	0.102797	0.925086	1.78428	1.2584	0.0628874	0.139268	0.477772	1.63985	0.0127694	0.26217	0.024193	0.0853584	0.0383942	0.0837914	1.20856	0.00535185	0.0469811	0.00836152	0.424894	0.4617	0.0543071	0.0190633	0	0	0.0945183	0.0249048	1.85753	0.519803	0.843523	0.214876	0.18943	0.152487	0.0933288	1.98439	0.0557301	0.255288	0.0732647	0.645818	0.00898942	0.593522	0.295589	0.0417428	0.0772278	0.0387818	0.029059	0.407689
AC044840.1	0.0827746	0.592285	0.110479	0.0923429	0.146035	0.0613105	0.0456081	0.197722	0.318449	0.14836	0.486069	0.642365	0.232192	0.684579	0.613423	0.921815	0.117087	0.222581	0.201919	0	0.0788676	0.638907	0.0392329	0.210148	0.359619	0.30802	0.0583516	0.316983	0.313209	0.417156	0.125715	0.666994	0.857473	0.174316	1.24087	0.880296	1.19408	0.911141	1.18423	0.0511887	0.141252	0.226107	0.431819	0.188564	0.314981	0.255589	0.219478	0.469869	0
AC008115.3	0.0474433	0.134004	0.284952	0.21171	0.209255	0.158134	0.45093	3.42106	0.889802	0.286992	0.507445	1.03551	1.69682	1.6022	4.68056	0.735917	0	1.42155	1.33092	0.787366	0.858876	2.4219	1.34921	0.361347	0.824481	0.938904	1.25419	2.72525	1.25664	0.304851	2.32378	0.791899	1.36272	1.97325	0.727388	0.540593	2.92581	3.64558	0.859758	0.0880185	0.0303602	0.583183	1.51153	1.45905	0.112835	0.725146	0.733816	0.718165	0.707472
PICART1	0.200515	0.214924	0.253903	0.0803003	0.331082	0.131383	0.165723	0.0921091	0.202745	0.0552909	0.200557	0.0523681	0.125473	0.099217	0.0500086	0.0613469	0.599996	0.0888768	0.0689804	0.0220198	0.073481	0.0649386	0.197388	0.0587386	0.0670115	0.161754	0.163099	0.0738335	0.0778181	0.0349799	0.111272	0.0532662	0.116205	0.108274	0.0315307	0.374936	0.267005	0.0848911	0.0980754	0.0763082	0.348752	0.0421328	0.258638	0.255999	2.46514	0.166693	0.0863396	0.0291852	0.135644
AP003392.3	0.820051	0.220594	0.0781801	0.196038	0.120565	0.347089	0.258195	2.27366	0.938956	0.761152	1.08103	0.426157	0.262895	0.215307	0.542608	1.39783	0.497137	0.72004	0.452476	2.55048	0.241845	0.842588	0.194341	1.63582	2.29035	0.852062	1.23877	0.476663	2.73358	0.546118	0.333606	0.966467	1.01131	1.31578	1.09763	0.385628	0.253495	0.74396	1.1546	0.72447	0.799651	0.840019	0.283748	0.533746	0.538664	0.922419	3.10626	1.03445	0.313553
AC114760.2	0.119826	0.235133	0.252524	0.408068	0.116828	0.161159	0.109459	0.649659	0.266891	0.0339109	0.650738	0.16518	1.44357	0.878	0.779924	0.456518	0.133814	0.421542	0.207688	0.310617	0.34251	2.11088	0.242123	0.234165	0.356194	0.256017	0.146713	0.806043	0.357954	0.390935	0.143674	0.580784	1.86491	0.670702	0.52858	0.325769	0.682329	0.208261	0.818058	0.257406	0.145288	0.310089	0.789612	0.818906	0.50397	0.233681	0.434777	0.256563	0.593201
AC114956.1	0.0763078	0.0862126	0.135797	0	0.0448754	0.113041	0.0210225	0.478472	0.269106	0.273539	0.256054	0.0370113	0.385293	0.280487	0.106031	0.0606998	0.0539698	0	0.031024	0.163406	0.0969414	0.240952	0.217007	0.0726489	0.110508	0.309771	0.0537929	0.109582	0	0.0961415	0.26076	0.0878407	0.143724	0.589225	0	0.0386439	0.275197	0.193836	0.194082	0.0943792	0	0.104221	0.227476	0.148999	0.120989	0	0.0899252	0	0.0875305
AP002761.3	0.322699	0.625003	0.451215	0.128572	0.508323	0.665843	0.539763	0.688237	0.155185	0.24788	0.26104	0.0223596	0.310356	0.360083	0.149465	0.195576	0.114117	0.185944	0.178054	0.0411328	0.0658858	0.16174	0.15295	0.065834	0.289298	0.226129	0.0649958	0.176538	0.334336	0.342684	1.37404	0.406848	0.361783	0.372149	0.21989	0.105057	0.33251	0.175653	0.622894	0.185306	0.324505	0.220371	0.420864	0.420069	0.10233	0.676142	0.244469	0.15265	0.326092
AC010530.1	0.205991	0.310305	0.18329	0.0766008	0.2019	0.127146	0.208082	0.717569	0.44027	0.153836	0.57601	0.432947	0.674131	0.441681	0.50885	0.509779	0.267098	0.23739	0.251245	0.294074	0.130845	0.843166	0.390536	0.239694	0.629772	0.325196	0.0726063	0.394419	0.34642	0.865105	0.338922	0.526941	0.948394	0.241	0.46788	0.208637	0.495258	0.377907	0.764048	0.0424623	0.0585861	0.328232	0.486135	0.580983	0.413701	0.275623	0.323668	0.194884	0.236286
LINC02716	0.401331	0.589451	0.696353	0.559654	0.495635	0.445894	0.165848	0.0359495	0.308799	0.269746	0.202003	0	0.118207	0.0553195	0	0.0798108	0.0638656	0.277504	0.0734251	0.0214854	0.0382388	0.168967	0.199731	0.133731	0.0290601	0.061095	0.0424376	0.0576333	0.303718	0.652281	0.137144	0.323391	0.15118	0.105646	0.143572	0.152432	0.303947	0	0.478476	0.148913	0.898876	0	0.224321	0.156728	0.152718	0.148706	0.0532069	0.132892	0.161124
AC021078.1	1.8443	1.57256	1.09493	0.726767	1.06154	0.998574	2.0515	3.4986	2.03491	1.24264	2.08544	1.62376	2.68402	1.74398	1.71614	2.59226	1.49426	1.49284	2.11337	2.0409	1.77018	4.03637	1.95129	0.901622	1.51998	2.33545	1.74928	5.18225	1.68617	2.10327	1.06156	2.19074	3.12434	2.41198	2.20106	0.882063	2.34291	1.9	2.56307	0.444837	0.465137	1.63742	2.18984	3.85295	2.11318	2.57452	1.62207	1.60362	1.33021
AC106820.3	0.32804	0.296496	0.087567	0.109788	0.289373	0.328019	0.921812	1.93937	0.252406	1.71978	0.288948	0.525057	0.303662	0.135651	2.05118	0.626263	0.487223	0.831696	0.280076	1.68592	0.187534	1.45016	0.0932893	0.624622	1.75773	0.266335	0.416251	1.03638	1.05508	0.322377	2.27934	0.302095	0.834107	1.62344	1.07294	0.548218	0.567863	0.916613	0.469317	0.121718	0.0839684	0.470439	0.146685	0.896747	0.249658	0.425423	0.608864	0.837953	0.301028
AC091729.2	0.0431232	0.0487206	0	0	0	0	0	0.154511	0.124427	0	0	0.0627476	0.0362895	0.237764	0.599205	0.274422	0.320245	0.0993929	0	0.0923444	0	0.181556	0.0613176	0.246333	0.0624504	0.262587	0	0.185782	0.24476	0	0.835047	0.595688	0.162443	1.08977	0	0	0.466559	0	0.0822599	0.160007	0.0551912	0	0.0482068	0.336811	0.0820481	0.0399463	0.038114	0	0.0494653
AC105219.3	0.0431947	0.00813356	0.124912	0.417627	0	0	0.00594998	0.103179	0.401597	0.435485	0.380472	0.282832	0.199924	0.506086	0.330109	0.263424	0.557539	0.406527	0.684895	0.346866	0.775102	0.484952	0.133075	0.294718	0.375323	0.460289	0.669899	0.744359	0.42223	0.0598639	2.95211	0.654686	0.325425	0.795938	0.434141	0.317184	0.482911	0.740629	0.254055	0.173628	0.082924	0.634199	0.442629	0.435768	0.931421	0.113369	0.26724	0.252005	0.429411
AC007611.1	0.0610144	0.0995716	0.180969	0.181513	0.0478422	0.158175	0.0672369	0.510105	0.0652039	0.22783	0.145022	0.147968	0.251023	0.15886	0.405064	0.0647128	0.309266	0.0937532	0.0330751	0.0798459	0.0839721	0.149847	0.520545	0.0322716	0.186538	0.165125	0.0286746	0.0194711	0.153915	0.133247	1.32822	0.296552	0.165995	0.149906	0.0762224	0.350189	0.410747	0.111936	0.0969905	0.201238	0.121472	0.0972224	0.575972	0.357412	0.167684	0.200959	0.31757	0.205243	0.762091
AL353593.1	0.447864	0.972309	1.30102	0.0391871	1.23944	0.507351	1.08869	0.102261	0.228047	0.165267	0.872968	0.06389	0.842466	0.472081	0.0122023	0.090811	0.177012	0.101203	0.0107109	0.141039	0.0585701	0.462153	0.324657	0.117048	0.15261	0.588209	0	0.290052	0.199373	0.35184	2.16064	0.343702	0.529282	0.203428	0.197469	0.0533667	0.53206	0.111535	0.360158	0.586513	0.213545	0.395801	0.314141	0.797342	0.0584793	0.146425	0.155232	0.672962	0.312269
HOTAIRM1	9.41918	8.95996	9.34169	1.26251	8.71591	13.4054	11.5334	6.86992	1.42337	2.83193	11.1185	2.73606	2.81312	0.899959	3.5563	4.64651	5.53205	5.34722	0.254828	4.35284	0.273717	3.64677	5.42169	2.92564	6.60604	3.33072	0.874495	5.66311	7.24681	7.92988	11.929	6.66399	3.45143	3.07073	6.14842	2.3145	2.91974	1.99019	8.68491	2.05111	4.49004	2.65736	2.9876	3.11916	1.96274	5.74159	7.77108	1.57307	2.13693
AL358115.1	0	0.187435	0.110714	0.0740312	0.0512208	0.0092161	0.0754131	0.408668	0.694098	0.133808	0.177444	0.277608	0.202436	0.537392	0.288153	0.296927	0.149603	0.210308	0.374343	0.293091	0.118553	0.331773	0.507179	0.221124	0.120127	0.244133	0.078942	0.464572	0.0941623	0.0689769	0.283459	0.391497	0.156235	0.279498	0.254354	0.0126024	0.251288	0.358206	0.387669	0.107725	0.0106164	0.42485	0.35237	0.445416	0.0946951	0.21515	0.227276	0.07063	0.199815
FOXD3-AS1	0.916367	1.51034	1.05041	0.902025	1.53111	2.29975	2.21864	0.270395	0.0725825	0.0434764	0.827514	0	0.208665	0	0.0299602	0.18009	3.32826	0.161514	0.0262985	0.0461722	0	0.0567362	0.2606	0.0307916	0.0156126	0.251646	0.0455993	0.3406	1.38697	0.268942	0.0368403	0.0868711	0	1.2941	0.528922	0.0163789	0.606527	0.328623	0.102825	0.140006	0.510518	0.0220866	0.0482068	0.273659	0.0307681	0.539275	0.628881	1.31574	0.210228
AC087071.2	0.0905962	0.179122	0.211608	0.202137	0.359627	0.100656	0.187192	1.0144	0.108919	0.182676	0.399	0.362517	0.228719	0.280975	0.75531	0.522476	1.65795	0.678638	0.469623	0.703263	0.23738	0.309908	0.450871	0.366571	0.4592	0.137915	0.239496	0.61798	0.0428507	0.0342431	0.412782	0.443226	0.255954	0.429273	0.347249	0.13764	0.539099	0.661628	0.129613	0.0840385	0.0289874	0.185604	0.835529	0.862381	1.70218	0.293727	0.280254	0.685691	0.285781
ALMS1-IT1	0.27196	0.160614	0.25574	0.137908	0.174475	0.226619	0.469978	1.04088	0.237792	0.232644	0.349994	0.161887	0.249669	0.127797	0.480956	0.624418	0.780321	0.384646	0.158315	0.218392	0.830374	0.461903	0.184564	0.458995	2.24673	0.357552	0.0980374	0.372798	0.420982	0.551351	0.443553	0.384214	0.564619	0.624792	0.991864	0.582208	0.76235	0.690832	0.212228	0.275209	0.205677	1.06368	0.435303	0.778445	0.588005	0.383614	0.715646	0.210516	0.311958
AC245297.4	2.19173	2.25513	1.89361	0.305636	3.90992	3.83745	2.78994	1.19198	0.432893	0.539268	4.38313	0.142372	1.87735	0.364149	2.48803	0.770537	1.90999	2.02968	0.0119341	0.293337	1.0255	1.05046	1.80866	0.204938	1.07691	2.16475	0.869093	1.08194	1.98076	1.3166	3.27671	1.88097	0.635798	1.23632	0.67006	0.445959	1.50323	2.03807	2.35173	1.70634	1.89093	0.861958	1.62976	1.14632	1.28454	2.51971	2.5252	0.620216	1.53763
ACAP2-IT1	0.188742	0.319861	0.403062	0.147392	0.28304	0.2097	0.311986	1.33563	0.653513	0.126859	0.973749	0.439415	0.968878	0.624389	0.340939	0.720657	0.240283	0.348019	1.15104	0.424383	0.665383	2.46337	1.42239	0.772675	0.41	0.708731	0.279411	1.2468	0.392798	0.256823	1.28994	0.391082	0.799856	0.298106	0.983871	0.229399	0.571772	0.359581	0.630063	0.105048	0.217405	0.618681	0.632977	1.21618	1.04142	0.507029	0.333636	0.303561	0.324751
VAC14-AS1	0.0268354	0.0454779	0.0358171	0.0508936	0.0284066	0.0149076	0.0421403	0.108171	0.0877546	0.0324662	0.168839	0.128857	0.133239	0.0924747	0.216272	0.153695	0.236297	0.0587592	0.117831	0.100565	0.0511374	0.225963	0.122105	0.0408778	0.163223	0.242387	0.0397267	0.215807	0.126927	0.115631	0.651086	0.135921	0.121305	0.121503	0.224916	0.048924	0.162589	0.187459	0.199641	0.0248929	0.0549523	0.0494798	0.155994	0.193876	0.0663756	0.13175	0.0687827	0.0533157	0.0523295
LINC02506	0	0	0.0236813	0	0	0	0	0.0476796	0	0	0	0.103268	0.0597245	0.0489133	0.0493079	0.042341	0	0.0204473	0	0	0	0.18675	0.151373	0.033784	0	0	0	0.0509592	0.234978	0	0.0606309	0.0204244	1.55394	5.24975	0.0181351	0	0	0.04507	0	0.131668	0	0	0	0.0692893	0.0168791	0.0328714	0.0627271	0.100717	0.162818
AC078795.1	0.103589	0.154486	0.28205	0.0600929	0.124275	0.0506401	0.113012	0.41199	0.131514	0.0724099	0.177275	0.108526	0.219677	0.19419	0.201514	0.276867	0.22419	0.14803	0.257747	0.075421	0.0947515	0.327095	0.16497	0.0749526	0.258027	0.109335	0.170878	0.606938	0.266539	0.0469849	0.448382	0.214641	0.273151	0.440662	0.152467	0.220331	0.349675	0.226297	0.154129	0.0691854	0.0212125	0.220711	0.143593	0.319584	0.161616	0.261005	0.142827	0.172486	0.166353
AC106028.3	0.165041	0.271219	0.500635	0.133904	0.172057	0.175032	0.173605	0.503987	0.447346	0.504219	0.9251	0.523957	0.366157	0.56873	1.51147	0.340143	0.286512	0.527366	0.237898	0.473903	0.264467	0.426384	0.21334	0.292827	1.01036	0.220789	0.0634608	0.624837	0.922549	0.49905	0.606705	0.613131	0.508664	0.339662	0.2377	0.444494	0.665546	0.68602	0.665424	0.222683	0.240031	0.860665	0.41931	0.527334	0.23551	0.528138	0.76913	0.319381	0.464678
MIR663AHG	0.00495933	0.0336183	0.0330961	0	0.00218738	0.002755	0.0102471	0.0666353	0.0071548	0.0066666	0.0156012	0.0288648	0.00834687	0.0136719	0.037901	0.00591743	0.968086	0.0200035	0.0302443	0.00796497	0	0.0574189	0.0105776	0.0212469	0.0466832	0.0553639	0.0209764	0.00712187	0.0891363	0.011247	0.0395432	0.0342532	0.0420336	2.24283	0.020276	0.0263709	0	0.0283447	0.0236505	0.0230018	0.00634719	0	0.0138599	0.0411554	0.0259486	0.0298609	0.0153414	0.0187677	0.0142218
AC015911.3	0.107376	0.190636	0.491365	0.154014	0.324752	0.102256	0.0126779	0.522136	0.191795	0.247442	0.424646	0.0446402	1.75558	1.50122	0.532862	0.927347	0.146462	0.424264	0.0561282	0.114968	0.657694	3.97177	0.392606	0.131435	0.111072	0.280216	0.243304	0.528679	0.609449	0.695752	0.227146	0.900548	0.606722	0.936804	0.423324	0.466094	2.42303	0.311721	0.526696	0.967581	0.117793	0.502815	2.76079	0.973438	0.569118	0.781518	0.244037	0.841718	2.11145
FAM111A-DT	0.802564	0.73429	0.966034	0.483372	0.747052	0.634569	0.716211	2.37282	1.13181	0.542734	3.56869	1.59766	1.40049	1.52704	1.50515	1.3199	2.17822	1.52069	0.912821	1.23888	1.2948	1.591	1.77128	0.778144	2.10348	0.889453	0.822615	1.90909	1.04332	0.815135	3.57259	1.88173	1.86865	1.92343	0.865605	0.777963	3.52652	2.2763	1.11768	0.867789	1.03346	1.01881	1.90994	2.47081	1.85956	1.71037	1.85821	2.07757	2.07841
AC009806.1	2.96096	1.4175	1.84203	0.111974	2.10283	2.70428	0.663646	0.0224771	0.096537	0.0337312	1.07355	0.255585	0.591261	0.17294	0.139468	0.0998019	0.0266209	0.144589	0.0918167	0.376139	0.0239085	0.475403	0.1784	0.0238897	0.0726782	0.12733	0.185736	0.252243	0.0474743	1.70721	0.543069	0.751018	0.118155	0.132109	0.333421	0.0762455	0.597268	0.478055	1.26845	0	0.256921	0.205631	0.364663	0.440969	0.1671	0.464886	0.133069	0	0.230266
KCNMB2-AS1	0.015403	0.104414	0.0205583	0.0257752	0.00679367	0.0256699	0.0318259	1.5108	0.133331	0.569401	1.69592	0.0672375	0.116659	0	1.65871	0.00612622	2.30407	0.683407	0.00939343	0.478269	0.0880556	0.0324245	0.0219017	0.212634	2.86636	1.03953	0.162874	0.475569	1.10738	0.093151	3.00021	0.709236	0.667256	16.3727	0.22041	0.0117006	0.0499944	0.762966	0.124873	0.814418	0.00985673	1.35691	0.206625	0.436101	0.0805925	3.6598	4.51977	0.00728623	0
AC025575.2	0	0	0.0615294	0.308572	0	0.0256093	0.0952523	0.247765	1.26365	3.84213	0	0.704328	0.465534	0.603668	0.224198	0.861759	2.20082	0.106254	0.927755	1.97437	0	0.218349	2.22871	0.351115	0.133522	0.421069	0.706829	0.132404	5.66918	0.0174246	20.0592	0.159201	1.93192	9.4898	0.306275	0.455246	0	0.234205	0.329768	0	0.560508	0.755557	0.283439	0.6076	0.0877116	14.4552	0.183352	1.80999	0.237959
AL353622.1	0.107132	0.204251	0.420029	0.336138	0.189007	0.163663	0.260095	1.30151	1.51338	0.315027	1.24697	0.720968	0.833932	0.692205	0.465192	0.932083	0.18469	0.648175	0.710506	0.695408	0.465717	1.77598	1.43764	0.643842	3.10293	0.278608	0.580576	1.16347	0.557389	0.364438	0.549138	0.678278	2.13761	0.486472	0.609098	0.305178	2.4051	1.33516	0.542831	0.124221	0.102834	0.534984	0.628746	0.49028	1.88546	1.5134	0.295898	2.67958	0.552995
SAP30L-AS1	0.416056	0.343218	0.61701	0.34627	0.401967	0.396217	0.343865	0.579731	0.692342	0.656937	0.772838	0.528518	0.855859	0.946716	0.935999	0.693431	0.490435	0.403368	0.306087	0.403047	0.358663	2.09226	0.64794	0.339519	0.325172	0.321709	0.0628493	0.597478	0.599736	0.798774	0.534097	1.20114	1.02618	0.757963	1.51877	0.371233	1.62908	1.46786	1.32275	0.343058	0.304279	0.121768	1.54296	0.722127	1.43871	2.21455	0.89305	0.412367	0.590875
RUSC1-AS1	0.348174	0.87043	0.578413	0.297514	0.705754	0.637866	0.593891	4.73791	1.40718	1.45887	2.1533	1.34739	1.21252	2.12392	0.977883	3.06423	0.68767	1.3446	0.808671	2.47867	0.490552	1.84014	2.20151	0.617116	3.14333	1.69534	1.45308	1.71808	1.80799	0.840008	2.09267	1.25355	1.17901	2.01247	1.8778	0.832845	1.53083	7.85636	1.6816	0.515381	0.516719	1.9502	1.03102	2.02869	0.757592	2.28169	0.972297	0.5747	0.820005
AC005180.2	6.5116	2.06828	1.63923	0.206813	4.17006	3.19251	2.08758	0.22833	0.066863	0.778759	1.72039	0.101155	0.429017	0.574949	0.257594	0.165899	0.245841	1.14832	0	0.297737	0.0662375	0.219515	1.28505	0.0882472	0.0671175	0.0940703	0.0245035	0.0665552	0.482261	4.65968	0.18477	1.12036	0.218229	0.463602	0.734247	0.246441	1.95556	0.0294319	1.32611	0.558886	1.54221	0.0474744	0.803047	0.520348	0.13227	0.279056	0.0614436	0.043847	0.744269
AC090114.2	1.23696	1.76672	2.06495	1.06689	2.91193	1.82353	1.67541	1.53469	0.882515	1.13417	1.86084	0.816661	1.00987	1.00266	1.23393	0.475824	1.15168	0.75531	0.544939	1.42326	0.228679	1.10569	2.045	0.625737	0.473238	1.27972	0.700848	0.570022	0.991993	1.79341	4.16388	1.05412	1.3179	1.38412	1.08882	0.743296	1.11458	0.783186	2.17116	1.31526	0.890805	0.533309	1.23006	1.96469	0.778061	1.48104	0.957843	0.515268	1.98009
AC022405.1	0	0	0.168431	0.112625	0	0.0560824	0.041719	0.452156	0	0.0678546	0.349346	0.330519	0.0424785	0.208735	0.385767	0.56214	0.0803271	0.0872577	0.061567	0.0810698	0.240475	0.159389	0	0.312371	0.292403	0.179299	0.106752	0.25371	0.0477503	0.0381585	0.316236	0.116213	0.356525	0.39863	0.41275	0.115033	0.382289	0.641113	0.120361	0	0.129207	0	0.112856	0.34497	0	0.187035	0.0669211	0.0477559	0.0579013
AC097468.1	0	0.0369318	0.0261778	0.0729348	0	0.00726369	0	0.152262	0.817438	0.0351536	0.0164533	0.0285388	0.104533	0.0901164	0.109012	0.119612	0.0416153	0.376715	0.0797404	0.035	0	0.027525	0.0929615	0.0746912	0.0568072	0.0398099	0.096784	0.00938856	0.0742143	0.0345955	2.12239	0.255879	0.0800391	0.0413038	0.0267293	0.208584	0	0.332143	0.0187067	0.0849034	0.0334694	0.0401816	0.00730847	0.172336	0	0.121122	0.03467	0.12989	0.269973
LINC00174	0.805415	1.9402	1.62175	0.268522	1.276	0.912847	1.08266	4.55471	1.92103	1.24446	2.99384	1.11806	2.493	2.13104	2.31225	2.96405	1.65	1.3416	1.00212	1.50666	1.17756	3.42991	2.60969	0.753575	8.40606	1.9096	0.582459	2.97797	2.02736	1.93679	1.92976	2.22994	2.64164	2.80009	1.34366	0.759501	3.63082	1.56677	1.48781	0.794348	0.269551	2.14317	2.46565	3.28993	3.2586	3.70897	0.409114	1.21962	1.74951
AC093788.1	0.0842925	0.142851	0.318765	0.0313454	0.198284	0.171696	0.383167	0.666966	0.229705	0.434357	0.636407	0.572377	1.04038	0.309837	1.09318	1.77686	0.223564	0.77713	0.462649	1.44404	0.133856	2.20325	0.67919	0.54838	5.69666	0.598823	0.282253	1.23066	0.584748	0.191163	0.320051	0.646881	1.33626	0.369819	0.545659	0.384188	0.638386	0.856477	1.43374	0.0781912	0	0.604415	0.502557	0.16459	0.294028	0.338359	1.26652	0.784185	0.225609
AC145207.5	0.9663	1.14659	1.07585	1.15384	1.18222	1.00886	0.70633	1.70504	0.803287	1.55352	1.16704	2.22564	2.28833	2.96509	3.54228	3.654	3.24028	1.84666	2.22096	5.63063	1.56378	2.23858	2.47182	2.87085	3.27694	2.2176	3.26047	1.57594	1.27697	1.19299	2.28987	1.54834	1.09749	5.48106	2.30787	1.13609	2.22752	5.35939	2.25546	1.22517	1.26779	3.03415	1.82931	2.13332	1.28882	1.31343	1.62657	2.70125	2.28367
AC006504.5	0.258387	0.443612	0.422633	0.251517	0.36871	0.394028	0.416638	1.31837	0.360591	0.289448	0.516392	1.77666	0.537207	0.813582	0.735666	0.630715	0.126311	1.03929	0.491267	1.04695	0.0917181	0.682574	0.8969	0.438936	0.407209	3.56066	0.533053	0.8658	1.46177	0.549598	1.00704	1.29182	0.555849	1.88049	0.748285	0.63502	0.164444	1.50253	0.575035	0.634457	0.42796	0.949728	0.271856	1.02637	0.166283	0.312096	0.801543	0.944268	0.476545
AC079305.4	0.179218	0.337468	0.318937	0.199935	0.105395	0.199118	0.394991	0	0	0.080305	0.150344	0.0869256	0	0	0.332036	0	0.253509	0	0.145728	0	0	0.125756	0.764501	0.11375	0	0.121256	0.126339	0.428945	0	0	0.340238	0.343841	0	0.0629031	0	0.0907601	0	0.15175	0.341869	0	0	0	0.133564	0.0583238	0.227326	0.166016	0.1056	0.226074	0.0685254
AF001548.2	9.53373	13.0416	13.8058	3.89283	16.8199	11.6827	12.6433	1.33959	4.85445	3.41335	9.29147	4.44277	7.15772	2.72703	1.36369	1.09047	1.47087	3.28532	2.62205	2.80214	3.29508	3.31209	2.70238	2.80306	0.767034	1.16992	0.593009	6.62177	2.71149	11.0461	2.8746	4.10652	3.93167	2.36203	3.29595	3.05306	3.43825	2.09727	8.92963	1.84965	4.60556	0.797865	2.80372	1.80985	5.15726	1.68835	3.56603	2.16649	4.2171
AC024075.3	3.24969	4.08558	3.19595	0.89952	3.06062	3.17618	2.48389	1.53207	0.893012	0.426988	2.1522	1.10214	3.57775	2.86276	1.62966	1.71038	0.829494	1.83028	1.13246	0.863325	0.558732	4.2434	3.37005	0.255884	0.884616	1.26465	0.671755	1.47371	1.10946	3.49097	3.7573	1.91261	2.0249	1.33784	0.949016	0.890913	1.2689	1.95509	3.05288	0.725286	0.594159	0.650746	1.55691	3.19654	1.41791	1.40329	1.03659	1.10959	1.00898
MIR497HG	1.02708	0.907633	0.891271	0.071849	1.11532	1.15995	0.94692	0.0880538	0.117367	0.104802	0.375351	0.0394581	0.19112	0.107464	0.122461	0.0728019	0.0899028	0.117192	0.0124031	0.0725872	0.0355267	0.335373	0.216894	0.041953	0.049089	0.0516015	0.0896082	0.0730167	0.115436	0.558612	0.0810832	0.811616	0.140457	0.160614	0.114334	0.190544	0.249382	0.0301366	0.30067	0.716908	0.550964	0.0347223	0.2122	0.115828	0.106415	0.313998	0.137814	0.102622	0.120535
AL356299.3	0.0222239	0.301303	0.0889866	0	0.156834	0.0246916	0.0183678	0.856009	0.0641246	0.238997	0.307615	0.485062	0.149617	0.888369	0.833774	0.371243	0.330081	0.69151	0.189744	0.333133	0.465848	0.467832	0.379207	0.317374	0.933345	0.654077	0.047	0.893612	0.210232	0.0840008	0.632865	0.920978	0.397653	1.02964	0.817753	0.438932	1.00987	0.451623	0.529917	0.0412305	0.113773	0.36424	0.298125	0.694312	0.718831	0.411733	0.41249	0.315384	0.382386
AC106739.1	5.00892	2.42826	1.21553	0.264157	3.26166	1.90225	3.22153	1.14209	1.57666	0.856961	0.710506	1.37817	0.797051	1.80767	2.07534	0.521594	1.25602	1.28043	0.533179	0.0585063	0.329736	0.996906	2.64172	1.54334	0.211021	0.868802	1.02079	0.444663	0.827048	2.12044	2.59342	1.7193	0.634664	0.901406	1.4149	2.6012	4.17776	0.462677	1.91096	2.87229	1.65512	0.410471	1.71036	1.79605	3.03234	1.07984	0.708334	0.379108	1.60877
U47924.1	0	0	0	0.0669522	0	0	0	0.510707	0.057722	0.0806751	0.113278	0.130989	0.0757565	0.0413622	1.79292	0.071609	0.191008	0.0345814	0.182999	0.706839	0.085773	0.063168	0.298676	0.0857056	0.478019	0.274083	0.190382	0.474014	0.0567722	0.0226841	0.61525	0.103628	0.0282591	0.442351	0.0613419	0.410302	0	0.609796	0.0572408	0	0	0.122952	0.134179	0.23437	0.199827	0.16678	0.61	0.255505	0.137682
PGM5-AS1	19.621	13.4712	30.879	0.553242	74.3493	36.5804	33.8053	0.0965697	0.0622136	0.318827	13.4573	0.156869	1.34271	0	0.359523	0.0171514	0.0686238	2.23634	0	0	0.0205439	0.612751	4.75212	0.225805	0.0936755	0	0	0	0.815866	10.7251	0.0982408	0.546047	0.243665	0.249738	0.220384	0.458609	1.39968	0.547705	11.3313	0.640028	6.37458	0.0883464	0.361551	0.736773	0.0410241	0.0998658	0	0.122394	0.296792
AC004803.1	1.68957	2.35803	2.17927	0.23363	2.44541	2.09408	2.48479	0.305233	0.655473	0.348317	1.16575	0.289231	0.90806	1.25741	0.897648	0.16941	0.994139	1.15763	0.636411	0.228029	0.524207	0.765884	1.03466	0.310898	0.709371	0.81052	0.34906	0.45366	0.517093	1.56166	2.35312	0.682359	0.58832	0.773662	0.409966	0.884397	0.737339	0.329101	1.20184	0.316089	0.563314	0.407226	0.833272	0.551001	0.526772	0.315651	0.210193	0.419767	0.525231
AC015853.1	0.219986	0.173979	0.117446	0.0490832	0.116433	0.0244413	0.236361	0.334992	0.275057	0.118287	0.166089	0.0960292	0.555377	0.394198	0.24454	0.262486	0.163368	0.228167	0.16099	0.164878	0.167682	0.46309	0.344083	0.16755	0.286723	0.223258	0.186094	0.284321	0.208101	0.0997793	0.225522	0.227911	0.269321	0.324291	0.134911	0.100265	0.714025	0.363225	0.377673	0.204063	0	0.225343	0.172144	0.32216	0.251134	0.122268	0.155546	0.24975	0.857956
AC025165.1	0.360642	0.735681	0.748765	0.0391155	0.949978	0.639987	0.790704	0.0538413	0.0481757	0.134665	0.378173	0.00728837	0.303492	0.0897559	0.02784	0.019922	0.164732	0.126994	0	0.0214523	0.0143175	0.147619	0.40597	0	0.0652846	0	0.0105931	0.0647378	0.0758128	0.825456	0.0285276	0.132617	0.0566052	0.210967	0	0.0304395	0.314317	0.0445327	0.315308	0.176562	0.205141	0.0513089	0.235175	0.146707	0.0667115	0.204156	0.225781	0.0758216	0.0804383
AC010326.3	2.89617	3.33711	3.68632	5.07111	4.00984	3.55872	2.90092	12.9542	8.92846	5.41438	6.66119	13.6472	5.93973	10.4693	8.10188	7.79628	4.35446	4.11127	5.35715	6.2019	4.76969	7.79246	8.53624	7.39542	9.36056	6.38459	4.62413	5.39852	16.3293	7.07556	8.95742	14.9473	7.76689	12.0972	11.3312	4.95371	13.5298	22.1923	7.73812	4.87491	2.18472	4.00798	10.6133	10.0743	13.3016	15.2796	10.5103	10.1254	7.23826
AC024075.2	5.03069	5.09433	4.82638	1.25264	4.84325	5.40265	3.96781	2.73227	1.64968	1.22415	4.86173	1.27361	4.29301	2.60798	2.70273	2.21536	1.56641	2.89366	2.07046	3.08605	0.539134	4.42957	3.11775	0.993246	2.25347	1.50742	1.15927	1.73943	2.25817	3.88984	3.41402	3.62319	1.68189	1.29402	2.52127	1.35666	2.81228	2.63888	5.4306	1.34502	1.55022	1.46716	1.58137	2.34784	1.48032	1.85912	2.05516	1.8653	1.29812
AL121906.2	0.270191	0.325612	0.168291	0.180854	0.270121	0.0600385	0.282859	1.62964	1.09145	0.532701	0.135996	0.393149	0.242533	0.720034	0.325377	0.802391	0.49685	0.249101	0.41743	0.790739	0.240275	0.284387	0.58909	0.771706	0.547801	0.676382	0.361893	0.982955	0.613423	0.190634	3.59061	1.07822	0.356229	1.4225	0.34981	0.109464	0.389767	0.228779	0.515404	0.133671	0.0922143	0.147611	0.100681	0.457233	1.06243	1.15132	0.302487	0.153374	0.371914
AL391095.2	0.0259944	0.117474	0.156126	0.0144996	0.120384	0.0649818	0.0537101	0.104781	0.118756	0.0524147	0.114483	0.0567358	0.0984381	0.38518	0.207688	0.361857	2.14414	0.0599135	0.103042	0.208743	0.241483	0.300962	0.258733	0.216545	0.912884	0.395715	0.0412305	0.205312	0.135245	0.216155	0.407131	0.246866	0.29376	1.6012	0.232481	0.0888579	0.365611	0.330154	0.154956	0.0241129	0.0166345	0.226332	0.174353	0.291852	0.0803695	0.126417	0.298674	0.116816	0.223631
LNCOG	0	0.0490045	0.0434189	0	0	0	0.0358485	0.184552	0.0521469	0.204072	0.900561	0.047335	0.127754	0.209256	0.376686	0.103508	0.138048	0.0999722	0	0.0812723	0.185973	0.136961	0.0308375	0.185826	0.0314072	0.0330147	0.0343988	0.0778602	0.430826	0.221326	0.852266	0.34951	0.0204237	0.125597	0	0.131795	0.0938557	0.0826347	0.330957	0.201175	0.610641	0.0222153	0.157585	0.275253	2.20758	0.150672	0.412114	0.0205179	0.0621921
AL139287.1	2.49668	2.97322	3.6025	1.24208	4.22619	2.36157	1.75674	9.76164	3.30989	3.31081	5.90119	2.55282	2.29978	5.02261	2.15652	3.8915	2.97085	1.78856	1.76949	6.35789	1.318	4.75855	4.89334	4.81816	5.08145	3.1159	2.74706	3.53691	5.04273	4.38684	6.18739	5.32081	4.06697	6.03935	4.96583	2.10159	3.28525	5.95637	4.95563	2.19077	1.81359	4.009	2.75328	4.21624	1.41225	5.43808	2.95216	3.51117	2.39945
LINC01781	0.0551052	0.0830105	0.318712	0.307376	0	0	0	0.197443	0.265	0.197535	1.22502	0.0534549	10.5885	0.050638	0.178663	0.146113	0.019487	0.0211683	0.0448076	0.334342	0.140011	7.3274	0.626841	0.489654	0	0.111849	0.135962	0.817719	0.312768	0.22217	0.167383	0.888071	4.51484	0.193411	1.55829	0.781381	2.26554	0.233296	0.770853	0.613398	0.0235088	0.263419	1.43737	0.233131	1.64258	0.119107	0.275991	0.451828	1.26419
SEPTIN7-DT	0.376133	0.544814	0.304647	0.0645557	0.765684	0.439329	0.488888	0.158383	0.244268	0.229041	0.542069	0.145012	0.449091	0.243721	0.192083	0.621413	0.944731	0.222291	0.0901848	0.11359	0.453334	0.297768	0.242274	0.0673345	0.316584	0.176181	0.261754	0.383181	0.231125	0.267326	1.33659	0.296055	0.239174	0.145558	0.20044	0.136756	0.264341	0.0449143	0.122649	0.184891	0.176922	0.296378	0.560632	0.423715	0.1101	0.25015	0.147752	0.0973272	0.331885
HOTAIR	0.00500507	0.0282737	0.0133605	0.0167509	0	0	0	0.730782	1.61264	0.396957	1.5871	3.36464	0.181113	1.56607	2.63581	5.20759	1.47083	0.017304	2.53343	0.986048	7.85426	0.136969	0.0782848	0.781473	6.19003	2.59055	0.190529	0.67563	3.24797	0.559971	0.957792	0.351453	0.386505	9.21745	1.18685	0.699571	1.0397	0.4132	0.152759	0.250711	0.204984	2.70702	0.397252	1.28025	0.104752	0.0695453	0.548537	1.1838	0.350212
LINC02870	0.0255357	0.0216377	0.0170412	0.0712187	0.03942	0	0	1.44677	0.392962	0.420499	0.658713	0.195071	0.0590951	0.43998	1.09995	0.152345	0.0677268	0.485564	0.0467185	0.423788	0.0973215	0.107509	0.0907741	0.237035	0.212637	0.434084	1.23534	0.990107	0.760915	0.0434334	3.17775	0.0146975	0.228456	0.732698	0.123977	0.698319	0.151952	10.0866	0.164399	0.0236873	0.318648	0.156945	0.107048	0.112188	0.540512	0.0177409	0.0789931	0.259708	2.10165
AC105339.2	0.0301114	0.0612358	0.120569	0.0235145	0.0239059	0.0167275	0.0273754	0.064734	0.0579222	0.0323819	0.121248	0.0788661	0.0506795	0.124517	0.171546	0.0455097	0.0990299	0.076343	0.135889	0.0644809	0.0573803	0.136282	0.102758	0.0802693	0.204953	0.131405	0.18149	0.242153	0.0911506	0.0273153	0.116617	0.114386	0.102086	0.15536	0.046166	0.0548967	0.0977347	0.191222	0.0574393	0.00558638	0.0192691	0.11721	0.114448	0.120531	0.0888017	0.128308	0.0532274	0.119649	0.0794419
AC021087.3	0.00904075	0.122571	0.0905	0.0907723	0.119626	0.0703123	0.0784567	0.510193	0.104344	0.151913	0.187708	0.164437	0.0989051	0.0623089	0.138185	0.104278	0.158256	0.140654	0.0771885	0.12584	0.0559911	0.199831	0.141407	0.0473399	0.255307	0.233968	0.109938	0.155796	0.162494	0.15719	0.154471	0.166514	0.0766263	0.152312	0.351146	0.206029	0.0489069	0.160757	0.18108	0.0670908	0.0057854	0.129652	0.116225	0.105918	0.159112	0.121433	0.183783	0.132576	0.103704
AL592435.1	0.114932	0.320567	0.397879	0.104177	0.278807	0.139665	0.299811	0.421455	0.241808	0.270371	0.379633	0.38673	0.235752	0.415858	0.389268	0.277128	1.50127	0.281458	0.179607	0.526842	0.205325	0.306206	0.255349	0.273552	0.644964	0.484789	0.269647	0.469356	0.373732	0.173765	0.638213	0.380368	0.351766	0.461382	0.312038	0.125502	0.303096	0.45617	0.380242	0.113276	0.0919346	0.345832	0.373397	0.340131	0.246009	0.159697	0.377755	0.333	0.362546
[truncated: 164 more rows]
[truncated: 31 more columns]

## Sheet: m6aLncRNA.network
m6A	lncRNA	cor	pvalue	Regulation
HNRNPC	LINC01798	-0.424082	0.000184813	negative
IGF2BP3	AC004233.2	0.454386	5.38796e-05	postive
YTHDF1	LINC01605	0.449589	6.60035e-05	postive
FTO	AC010186.3	0.460759	4.0953e-05	postive
[truncated: 1,634 more rows]

## Sheet: uniCox
gene	HR	HR.95L	HR.95H	pvalue
[truncated: 20 more rows]

## Sheet: uniSigExp
id	futime	fustat	AC022034.1	SNHG3	AC099850.4	AC022034.4	MIR17HG	AL033527.3	AC091057.1	AC026333.4	AL133346.1	AC135012.3	AC005586.2	AC104083.1	AL512506.1	AC026691.1	AC008808.2	AP001528.1	LINC01140	AC090825.1	AL133355.1	SCAT2
[truncated: 72 more rows]

[truncated: 11 more sheets: cluster, CIBERSORT-Results, Scores, clusterImmVioplot.diff.result, geneCoef, allrisk, train.data, test.data, trainRisk, testRisk, immuneCor.result]
